# Supplementary material for: Whole-Genome Characterisation of ESBL-Producing E. coli Isolated from Drinking Water and Dog Faeces from Rural Andean Households in Peru
Source: Antibiotics (Basel). 2022 May 20;11(5):692. doi: 10.3390/antibiotics11050692 (PMC9137468; doi:10.3390/antibiotics11050692)
Supplement: Supplementary file 1 [file antibiotics-11-00692-s001.zip › Table S1.xlsx]

## Sheet: Table 1_Common Antimicrobials
	E. coli 1143		E. coli 1144
Antimicrobials	Vitek MIC/(μg/ml) *	Disk diffusion Diametre (mm)	Vitek MIC(μg/ml) *	Disk diffusion Diametre (mm)
Ampicilin (AMP)		R (6)		R (6)
Amoxicillin-clavulanic acid (AMC)		I (16)		S (18)
Cefepime (FEP)	R (4)	R (18)	S (2)	R (18.2)
Aztreonam (ATM)		R (13)		S (23.7)
Imipenem (IMP)	S	S (28)	S (<= 0,25)	S (32.6)
Cefoxitin (FOX)		S (21)		S (19.3)
Cefotaxime (CTX)	R	R (11)	R (>= 64)	R (17)
Nalidixic acid (NA)		R (13)		R (6)
Ciprofloxacin (CIP)	S (<= 0,25)	S (21)	R (>= 4)	R (6)
Trimethoprim/sulfamethoxazole (SXT)	R (>= 320)	R (6)	S (<= 20)	S (24.5)
Tetracycline (TE)		R (6)		R (6)
Gentamicin (CN)	S (<= 1)	S (19)	R (>= 16)	R (6)
Chloramphenicol (C)		S (22)		R (6)
Ceftriaxone (CRO)		R (9)		R (14.3)
Ampicilin/sulbactam (SAM)	R (>= 32)		R (>= 32)
Piperacillin/Tazobactam (TZP)	R (>= 128)		R (>= 128)
Cefazolin (CFZ)	R (>= 64)		R (>= 64)
Cefuroxime (CXM)	R (>= 64)		R (>= 64)
Ceftazidime (CAZ)	R (4)		S (<= 1)
Ertapenem (ETP)	S (<= 0,5)		S (<= 0,5)
Meropenem (MEM)	R (>= 16)		R (>= 16)
Amikacin (AMK)	S (<= 2)		S (4)
Tigecycline (TGC)	S (<= 0,5)		S (<= 0,5)
Colistin (CST)	S (<= 0,5)		S (<= 0,5)
*Minimum inhibitory concentration
aR= resistant, I=intermediate, S=susceptible
bHartinger et al. [23].

## Sheet: Table 2_Common ResGenes
Common resistance genes from 3 platforms
E.coli (A0235)/LID_303_ecoli- BLEE negative			E.coli (M0256)/LID_303_shigella- BLEE positive
AMRFinderplus	ResFinder	NCBI	AMRFinderplus	ResFinder	NCBI
mdtM	mdf(A)	floR	ymgB	aph(3')-Iia	aph(3')-IIa
espX1	floR	aph(3'')-Ib	aph(3')-IIa	tet(B)	tet(B)
parC_E84G	aph(3'')-Ib	aph(6)-Id	ble	sul3	sul3
parC_S80I	aph(6)-Id	blaTEM-1	tet(B)	qnrB19	qnrB19
gyrA_D87N	blaTEM-1B	tet(M)	mchF	blaCTX-M-55	blaCTX-M-55
gyrA_S83L	tet(M)	aadA1	cvaC	fosA3	fosA3
emrD	cmlA1	cmlA1	qacL	mdf(A)	blaEC-15
lpfA1	aadA2	aadA2	sul3
floR	dfrA12	dfrA12	qnrB19
aph(3'')-Ib	tet(B)	tet(B)	blaCTX-M-55
aph(6)-Id	aac(3)-Iid	blaEC-15	blaTEM
ymgB	blaCTX-M-8	aac(3)-IId	fosA3
arsR		blaCTX-M-8	dfrA1
arsD			blaEC
arsA			espX1
blaTEM-1			ybtQ
acrF			ybtP
tet(M)			mdtM
qacL			capU
aadA1			emrE
cmlA1			fdeC
aadA2			iroN
dfrA12			iroE
astA			iss
tet(B)			iutA
blaEC			iucA
aac(3)-IId			acrF
blaCTX-M-8
