# Supplementary material for: Whole-Genome Characterisation of ESBL-Producing E. coli Isolated from Drinking Water and Dog Faeces from Rural Andean Households in Peru
Source: Antibiotics (Basel). 2022 May 20;11(5):692. doi: 10.3390/antibiotics11050692 (PMC9137468; doi:10.3390/antibiotics11050692)
Supplement: Supplementary file 1 [file antibiotics-11-00692-s001.zip › Table S2.xlsx]

## Sheet: NCBI
FILE	SEQUENCE	START	END	STRAND	GENE	COVERAGE	%COVERAGE	%IDENTITY	DATABASE	ACCESSION	PRODUCT	RESISTANCE
1143.fa	NODE_33_length_45219_cov_13.878559	4500	5714	+	floR	1-1215/1215	100	99.67	ncbi	NG_047869.1	chloramphenicol/florfenicol efflux MFS transporter FloR	CHLORAMPHENICOL;FLORFENICOL
1143.fa	NODE_51_length_18220_cov_22.021942	2266	3093	+	aph(3'')-Ib	1-828/828	100	99.88	ncbi	NG_056002.2	aminoglycoside O-phosphotransferase APH(3'')-Ib	STREPTOMYCIN
1143.fa	NODE_51_length_18220_cov_22.021942	3093	3929	+	aph(6)-Id	1-837/837	100	99.88	ncbi	NG_047464.1	aminoglycoside O-phosphotransferase APH(6)-Id	STREPTOMYCIN
1143.fa	NODE_62_length_10901_cov_21.623074	7423	8283	+	blaTEM-1	1-861/861	100	100	ncbi	NG_050145.1	class A broad-spectrum beta-lactamase TEM-1	BETA-LACTAM
1143.fa	NODE_64_length_9993_cov_11.245794	973	2892	+	tet(M)	1-1920/1920	100	97.66	ncbi	NG_048237.1	tetracycline resistance ribosomal protection protein Tet(M)	TETRACYCLINE
1143.fa	NODE_64_length_9993_cov_11.245794	4820	5611	-	aadA1	1-792/792	100	99.12	ncbi	NG_052266.1	ANT(3'')-Ia family aminoglycoside nucleotidyltransferase AadA1	STREPTOMYCIN
1143.fa	NODE_64_length_9993_cov_11.245794	5704	6963	-	cmlA1	1-1260/1260	100	99.92	ncbi	NG_047648.1	chloramphenicol efflux MFS transporter CmlA1	CHLORAMPHENICOL
1143.fa	NODE_64_length_9993_cov_11.245794	7225	8016	-	aadA2	1-792/792	100	100	ncbi	NG_047343.1	ANT(3'')-Ia family aminoglycoside nucleotidyltransferase AadA2	STREPTOMYCIN
1143.fa	NODE_64_length_9993_cov_11.245794	8424	8921	-	dfrA12	1-498/498	100	100	ncbi	NG_047689.1	trimethoprim-resistant dihydrofolate reductase DfrA12	TRIMETHOPRIM
1143.fa	NODE_73_length_6632_cov_15.592467	3801	5006	+	tet(B)	1-1206/1206	100	100	ncbi	NG_048163.1	tetracycline efflux MFS transporter Tet(B)	TETRACYCLINE
1143.fa	NODE_8_length_169155_cov_26.305547	120748	121881	-	blaEC-15	1-1134/1134	100	97.8	ncbi	NG_049081.1	class C extended-spectrum beta-lactamase EC-15	CEPHALOSPORIN
1143.fa	NODE_92_length_2177_cov_12.611220	1155	2015	-	aac(3)-IId	1-861/861	100	100	ncbi	NG_047251.1	aminoglycoside N-acetyltransferase AAC(3)-IId	GENTAMICIN
1143.fa	NODE_98_length_1341_cov_13.448105	228	1103	-	blaCTX-M-8	1-876/876	100	100	ncbi	NG_049032.1	class A extended-spectrum beta-lactamase CTX-M-8	CEPHALOSPORIN
1144.fa	NODE_113_length_6779_cov_21.817949_pilon	4920	5714	+	aph(3')-IIa	1-795/795	100	100	ncbi	NG_047417.1	aminoglycoside O-phosphotransferase APH(3')-IIa	KANAMYCIN
1144.fa	NODE_119_length_6247_cov_15.568301_pilon	757	1962	-	tet(B)	1-1206/1206	100	100	ncbi	NG_048163.1	tetracycline efflux MFS transporter Tet(B)	TETRACYCLINE
1144.fa	NODE_129_length_4855_cov_15.049492_pilon	1918	2709	-	sul3	1-792/792	100	100	ncbi	NG_048120.1	sulfonamide-resistant dihydropteroate synthase Sul3	SULFONAMIDE
1144.fa	NODE_148_length_3198_cov_65.716053_pilon	258	902	-	qnrB19	1-645/645	100	100	ncbi	NG_050479.1	quinolone resistance pentapeptide repeat protein QnrB19	QUINOLONE
1144.fa	NODE_152_length_3017_cov_19.607266_pilon	495	1370	+	blaCTX-M-55	1-876/876	100	100	ncbi	NG_049006.1	class A extended-spectrum beta-lactamase CTX-M-55	CEPHALOSPORIN
1144.fa	NODE_156_length_2750_cov_11.864278_pilon	449	865	+	fosA3	1-417/417	100	100	ncbi	NG_050407.1	fosfomycin resistance glutathione transferase FosA3	FOSFOMYCIN
1144.fa	NODE_16_length_85050_cov_18.423902_pilon	50778	51911	-	blaEC-15	1-1134/1134	100	98.68	ncbi	NG_049081.1	class C extended-spectrum beta-lactamase EC-15	CEPHALOSPORIN

## Sheet: Resfinder
FILE	SEQUENCE	START	END	STRAND	GENE	COVERAGE	COVERAGE_MAP	GAPS	%COVERAGE	%IDENTITY	DATABASE	ACCESSION	PRODUCT	RESISTANCE
1143.fa	NODE_13_length_130584_cov_24.254053	37033	38265	-	mdf(A)_1	1-1233/1233	#VALUE!	0/0	100	98.54	resfinder	Y08743	mdf(A)
1143.fa	NODE_33_length_45219_cov_13.878559	4500	5713	+	floR_2	1-1214/1215	#VALUE!	0/0	99.92	98.02	resfinder	AF118107	floR	Chloramphenicol;Florfenicol
1143.fa	NODE_51_length_18220_cov_22.021942	2291	3093	+	aph(3'')-Ib_2	2-804/804	#VALUE!	0/0	99.88	100	resfinder	AF024602	aph(3'')-Ib	Streptomycin
1143.fa	NODE_51_length_18220_cov_22.021942	3093	3929	+	aph(6)-Id_1	1-837/837	#VALUE!	0/0	100	99.88	resfinder	M28829	aph(6)-Id	Streptomycin
1143.fa	NODE_62_length_10901_cov_21.623074	7423	8283	+	blaTEM-1B_1	1-861/861	#VALUE!	0/0	100	100	resfinder	AY458016	blaTEM-1B	Amoxicillin;Ampicillin;Cephalothin;Piperacillin;Ticarcillin
1143.fa	NODE_64_length_9993_cov_11.245794	973	2892	+	tet(M)_8	1-1920/1920	#VALUE!	0/0	100	96.15	resfinder	X04388	tet(M)	Doxycycline;Tetracycline;Minocycline
1143.fa	NODE_64_length_9993_cov_11.245794	5704	6963	-	cmlA1_1	1-1260/1260	#VALUE!	0/0	100	99.92	resfinder	M64556	cmlA1	Chloramphenicol
1143.fa	NODE_64_length_9993_cov_11.245794	7225	8026	-	aadA2_1	18-819/819	#VALUE!	0/0	97.92	99.88	resfinder	NC_010870	aadA2	Streptomycin
1143.fa	NODE_64_length_9993_cov_11.245794	8424	8921	-	dfrA12_8	1-498/498	#VALUE!	0/0	100	100	resfinder	AM040708	dfrA12	Trimethoprim
1143.fa	NODE_73_length_6632_cov_15.592467	3801	5006	+	tet(B)_2	1-1206/1206	#VALUE!	0/0	100	100	resfinder	AF326777	tet(B)	Doxycycline;Tetracycline;Minocycline
1143.fa	NODE_92_length_2177_cov_12.611220	1155	2015	-	aac(3)-IId_1	1-861/861	#VALUE!	0/0	100	99.88	resfinder	EU022314	aac(3)-IId	Gentamicin;Tobramycin
1143.fa	NODE_98_length_1341_cov_13.448105	228	1103	-	blaCTX-M-8_1	1-876/876	#VALUE!	0/0	100	100	resfinder	AF189721	blaCTX-M-8	Amoxicillin;Ampicillin;Aztreonam;Cefepime;Cefotaxime;Ceftazidime;Ceftriaxone;Piperacillin;Ticarcillin
1144.fa	NODE_113_length_6779_cov_21.817949_pilon	4920	5714	+	aph(3')-IIa_2	1-795/795	#VALUE!	0/0	100	100	resfinder	V00618	aph(3')-IIa
1144.fa	NODE_119_length_6247_cov_15.568301_pilon	757	1962	-	tet(B)_2	1-1206/1206	#VALUE!	0/0	100	100	resfinder	AF326777	tet(B)	Doxycycline;Tetracycline;Minocycline
1144.fa	NODE_129_length_4855_cov_15.049492_pilon	1918	2709	-	sul3_2	1-792/792	#VALUE!	0/0	100	100	resfinder	AJ459418	sul3	Sulfamethoxazole
1144.fa	NODE_148_length_3198_cov_65.716053_pilon	258	902	-	qnrB19_1	1-645/645	#VALUE!	0/0	100	100	resfinder	EU432277	qnrB19	Ciprofloxacin
1144.fa	NODE_152_length_3017_cov_19.607266_pilon	495	1370	+	blaCTX-M-55_1	1-876/876	#VALUE!	0/0	100	100	resfinder	DQ810789	blaCTX-M-55	Amoxicillin;Ampicillin;Aztreonam;Cefepime;Cefotaxime;Ceftazidime;Ceftriaxone;Piperacillin;Ticarcillin
1144.fa	NODE_156_length_2750_cov_11.864278_pilon	449	865	+	fosA3_1	1-417/417	#VALUE!	0/0	100	100	resfinder	AB522970	fosA3	Fosfomycin
1144.fa	NODE_3_length_138791_cov_18.823090_pilon	42570	43802	+	mdf(A)_1	1-1233/1233	#VALUE!	0/0	100	99.92	resfinder	Y08743	mdf(A)

## Sheet: VirulenceFinder v.2.0
Summary isolate 1143
Virulence factor		Protein function
astA		EAST-1 heat-stable toxin
chuA		Outer membrane hemin receptor
cia		Colicin ia
gad		Glutamate decarboxylase
ompT		Outer membrane protease (protein protease 7)
terC		Tellurium ion resistance protein
traT		Outer membrane protein complement resistance
Shiga-toxin genes		No hit found
Summary isolate 1144
Virulence factor		Protein function
capU		Hexosyltransferase homolog
cea		Colicin E1
cia		Colicin ia
cvaC		Microcin C
etsC		Putative type I secretion outer membrane protein
fyuA		Siderophore receptor
hlyF			Hemolysin F
iroN			Enterobactin siderophore receptor protein
irp2			High molecular weight protein 2 non-ribosomal
iss			Increased serum survival
iucC			Aerobactin synthetase
iutA			Ferric aerobactin receptor
mchF			ABC transporter protein MchF
ompT			Outer membrane protease (protein protease 7)
sitA			Iron transport protein
terC			Tellurium ion resistance protein
traT			Outer membrane protein complement resistance
virulencefinder Results		Isolate 1143
Organism(s): Escherichia coli
*************************************************************************************************************
Shiga-toxin genes
*************************************************************************************************************************************
Virulence factor Identity Query / Template length Contig Position in contig Protein function Accession number
*************************************************************************************************************************************
- - - No hit found - - -
=====================================================================================================================================
*************************************************************************************************************
Virulence genes for Escherichia coli
**************************************************************************************************************************************************************************************
Virulence factor Identity Query / Template length Contig Position in contig Protein function Accession number
**************************************************************************************************************************************************************************************
astA 99.15 117 / 117 NODE_65_length_9879_cov_24.663966 2789..2905 EAST-1 heat-stable toxin AF161000
chuA 99.85 1983 / 1983 NODE_3_length_211032_cov_26.699111 17118..19100 Outer membrane hemin receptor UCXO01000009
cia 99.32 147 / 147 NODE_40_length_34181_cov_16.462207 25211..25357 Colicin ia QMGM01000002
gad 99.36 1401 / 1401 NODE_32_length_45704_cov_24.087939 24705..26105 Glutamate decarboxylase CP000802
ompT 99.79 954 / 954 NODE_27_length_60218_cov_25.212345 50407..51360 Outer membrane protease (protein protease 7) NZ_NLJW01000030
terC 99.16 714 / 714 NODE_5_length_194304_cov_26.275944 175066..175779 Tellurium ion resistance protein CP007491
terC 99.06 959 / 966 NODE_11_length_141029_cov_27.038289 126304..127262 Tellurium ion resistance protein MG591698
traT 100 777 / 777 NODE_33_length_45219_cov_13.878559 23136..23912 Outer membrane protein complement resistance AAJW02000025
======================================================================================================================================================================================
virulencefinder Results isolate 1144
Organism(s): Escherichia coli
*************************************************************************************************************
Shiga-toxin genes
*************************************************************************************************************************************
Virulence factor Identity Query / Template length Contig Position in contig Protein function Accession number
*************************************************************************************************************************************
- - - No hit found - - -
=====================================================================================================================================
*************************************************************************************************************
Virulence genes for Escherichia coli
***************************************************************************************************************************************************************************************************************
Virulence factor Identity Query / Template length Contig Position in contig Protein function Accession number
***************************************************************************************************************************************************************************************************************
capU 100 1089 / 1089 NODE_57_length_30616_cov_18.982157_pilon 28388..29476 Hexosyltransferase homolog CP003034
cea 100 1569 / 1569 NODE_101_length_9388_cov_74.821618_pilon 934..2502 Colicin E1 LAUC01000234
cia 99.05 525 / 528 NODE_121_length_5981_cov_14.117014_pilon 610..1134 Colicin ia UCWM01000120
cvaC 100 312 / 312 NODE_127_length_5144_cov_8.172812_pilon 3703..4014 Microcin C X57525
etsC 100 1371 / 1371 NODE_84_length_14236_cov_10.550783_pilon 6532..7902 Putative type I secretion outer membrane protein DQ381420
etsC 99.89 942 / 942 NODE_84_length_14236_cov_10.550783_pilon 4794..5735 Putative type I secretion outer membrane protein KU664810
fyuA 100 2022 / 2022 NODE_29_length_58060_cov_17.129028_pilon 47904..49925 Siderophore receptor ADTR01000532
hlyF 99.88 836 / 870 NODE_197_length_1062_cov_10.334759_pilon 1..836 Hemolysin F NC_011964
iroN 100 2178 / 2178 NODE_74_length_17489_cov_9.261188_pilon 3880..6057 Enterobactin siderophore receptor protein AF449498
irp2 100 6108 / 6108 NODE_29_length_58060_cov_17.129028_pilon 28608..34715 High molecular weight protein 2 non-ribosomal peptide synthetase NZ_QKQU01000026
iss 100 309 / 309 NODE_74_length_17489_cov_9.261188_pilon 16536..16844 Increased serum survival DQ381420
iucC 100 1743 / 1743 NODE_79_length_15775_cov_10.647942_pilon 4154..5896 Aerobactin synthetase CBTO010000002
iutA 100 2202 / 2202 NODE_79_length_15775_cov_10.647942_pilon 597..2798 Ferric aerobactin receptor LN831046
mchF 100 2097 / 2097 NODE_127_length_5144_cov_8.172812_pilon 1437..3533 ABC transporter protein MchF CP002089
ompT 99.9 954 / 954 NODE_171_length_2093_cov_7.065615_pilon 794..1747 Outer membrane protease (protein protease 7) LT985319
sitA 100 915 / 915 NODE_79_length_15775_cov_10.647942_pilon 14435..15349 Iron transport protein CYBK01000044
terC 100 714 / 714 NODE_14_length_88741_cov_18.600176_pilon 24084..24797 Tellurium ion resistance protein CP007491
terC 99.9 966 / 966 NODE_25_length_66119_cov_18.294733_pilon 13252..14217 Tellurium ion resistance protein MG591698
traT 98.88 178 / 177 NODE_123_length_5885_cov_14.605245_pilon 2452..2629 Outer membrane protein complement resistance AIGY01000005
traT 100 303 / 303 NODE_123_length_5885_cov_14.605245_pilon 1916..2218 Outer membrane protein complement resistance UEKA01000045
===============================================================================================================================================================================================================

## Sheet: PathogenFinder
Isolate 1143 was reported as a human pathogen, with a probability of 0.917.
Isolate 1144 was reported as a human pathogen, with a probability of 0.927.
ID_ Isolate 1143
INPUT SEQUENCE INFO:
Input Name ::	5_11_02_2022_090408_062963_input.fsa.translated
Sequences ::	4655
Total bpp ::	1439411
Longest seq ::	1912
Shortest seq ::	30
Avg seq lenght ::	309
RESULTS:
Min Identity Threshold ::	100
Z-THRESHOLD ::	25.37
Prediction Score ::	2096.44
Probability of being human pathogen ::	0.917
Matches::	459
Genome Coverage (%) ::	9.86
Pathogenic Families Matched ::	452
Non-Pathogenic Families Matched ::	7
The organisms is predicted as human pathogenic ::	Yes
MATCHED SEQUENCES:
#input_seq:	NODE_50_length_18911_cov_27.001704_1 # 15 # 377 # 1 # ID=50_1;partial=00;start_type=ATG;rbs_motif=None;rbs_spacer=None;gc_cont=0.584
#matched_seq:	13146	CP000036	Shigella boydii Sb227, complete genome.	Gammaproteobacteria	putative oxidoreductase subunit	ABB68013	Yes	100
#input_seq:	NODE_31_length_48482_cov_18.279619_16 # 12275 # 14974 # 1 # ID=31_16;partial=00;start_type=GTG;rbs_motif=GGAG/GAGG;rbs_spacer=5-10bp;gc_cont=0.521
#matched_seq:	20045	CP001118	Salmonella enterica subsp. enterica serovar Heidelberg str. SL476 plasmid pSL47	Gammaproteobacteria	1, complete sequence.	ACF65734	Yes	100
#input_seq:	NODE_9_length_167252_cov_26.787417_16 # 12551 # 14692 # -1 # ID=9_16;partial=00;start_type=ATG;rbs_motif=AGGAG;rbs_spacer=5-10bp;gc_cont=0.514
#matched_seq:	20079	CP000948	Escherichia coli str. K12 substr. DH10B, complete genome.	Gammaproteobacteria	lysine decarboxylase 2, constitutive	ACB01364	No	100
#input_seq:	NODE_5_length_194304_cov_26.275944_138 # 140229 # 142004 # 1 # ID=5_138;partial=00;start_type=ATG;rbs_motif=GGAG/GAGG;rbs_spacer=5-10bp;gc_cont=0.546
#matched_seq:	16375	CP000266	Shigella flexneri 5 str. 8401, complete genome.	Gammaproteobacteria	L-fucose isomerase	ABF04958	Yes	100
#input_seq:	NODE_2_length_230301_cov_24.830945_167 # 185181 # 186857 # -1 # ID=2_167;partial=00;start_type=ATG;rbs_motif=AGGAG;rbs_spacer=5-10bp;gc_cont=0.558
#matched_seq:	33415	CU928163	Escherichia coli UMN026 chromosome, complete genome.	Gammaproteobacteria	putative monovalent cation:proton antiporter (CPA2 family)	CAR11732	Yes	100
#input_seq:	NODE_41_length_33434_cov_24.203080_24 # 23369 # 24247 # 1 # ID=41_24;partial=00;start_type=ATG;rbs_motif=AGGA;rbs_spacer=5-10bp;gc_cont=0.498
#matched_seq:	33369	CU928158	Escherichia fergusonii ATCC 35469 chromosome, complete genome.	Gammaproteobacteria	inorganic polyphosphate/ATP-NAD kinase	CAQ88017	Yes	100
#input_seq:	NODE_7_length_171455_cov_26.138477_125 # 138577 # 140007 # -1 # ID=7_125;partial=00;start_type=ATG;rbs_motif=AGGA;rbs_spacer=5-10bp;gc_cont=0.475
#matched_seq:	13960	CP000800	Escherichia coli E24377A, complete genome.	Gammaproteobacteria	amino acid permease family protein	ABV17845	Yes	100
#input_seq:	NODE_6_length_182093_cov_24.228092_90 # 94642 # 96237 # -1 # ID=6_90;partial=00;start_type=ATG;rbs_motif=AGGAG;rbs_spacer=5-10bp;gc_cont=0.556
#matched_seq:	16259	CP000243	Escherichia coli UTI89, complete genome.	Gammaproteobacteria	anthranilate synthase component II	ABE07010	Yes	100
#input_seq:	NODE_23_length_70691_cov_28.087977_7 # 10223 # 11782 # 1 # ID=23_7;partial=00;start_type=GTG;rbs_motif=GGAG/GAGG;rbs_spacer=5-10bp;gc_cont=0.491
#matched_seq:	27739	CP001164	Escherichia coli O157:H7 str. EC4115, complete genome.	Gammaproteobacteria	conserved hypothetical protein	ACI36503	Yes	100
#input_seq:	NODE_12_length_136790_cov_26.010654_49 # 63108 # 64664 # -1 # ID=12_49;partial=00;start_type=ATG;rbs_motif=4Base/6BMM;rbs_spacer=13-15bp;gc_cont=0.505
#matched_seq:	13960	CP000800	Escherichia coli E24377A, complete genome.	Gammaproteobacteria	putative cyclic diguanylate phosphodiesterase	ABV17201	Yes	100
#input_seq:	NODE_8_length_169155_cov_26.305547_120 # 126821 # 128278 # 1 # ID=8_120;partial=00;start_type=ATG;rbs_motif=AGGA;rbs_spacer=5-10bp;gc_cont=0.476
#matched_seq:	226	BA000007	Escherichia coli O157:H7 str. Sakai DNA, complete genome.	Gammaproteobacteria	putative transport	BAB38560	Yes	100
#input_seq:	NODE_2_length_230301_cov_24.830945_51 # 59969 # 61510 # -1 # ID=2_51;partial=00;start_type=ATG;rbs_motif=GGxGG;rbs_spacer=5-10bp;gc_cont=0.536
#matched_seq:	226	BA000007	Escherichia coli O157:H7 str. Sakai DNA, complete genome.	Gammaproteobacteria	putative sensor histidine protein kinase	BAB33840	Yes	100
#input_seq:	NODE_15_length_118475_cov_27.313448_39 # 40771 # 42261 # 1 # ID=15_39;partial=00;start_type=ATG;rbs_motif=GGAG/GAGG;rbs_spacer=5-10bp;gc_cont=0.549
#matched_seq:	13151	CP000038	Shigella sonnei Ss046, complete genome.	Gammaproteobacteria	sialic acid transporter	AAZ89938	Yes	100
#input_seq:	NODE_33_length_45219_cov_13.878559_4 # 1875 # 3368 # 1 # ID=33_4;partial=00;start_type=ATG;rbs_motif=AGGA;rbs_spacer=5-10bp;gc_cont=0.608
#matched_seq:	18747	CP000604	Salmonella enterica subsp. enterica serovar Newport str. SL254 plasmid pSN254, complete sequence.	Gammaproteobacteria	transposase InsA	ABO41125	Yes	100
#input_seq:	NODE_45_length_26142_cov_23.982741_15 # 14460 # 15950 # 1 # ID=45_15;partial=00;start_type=ATG;rbs_motif=AGGAG/GGAGG;rbs_spacer=11-12bp;gc_cont=0.459
#matched_seq:	13960	CP000800	Escherichia coli E24377A, complete genome.	Gammaproteobacteria	diguanylate cyclase (GGDEF) domain protein	ABV19962	Yes	100
#input_seq:	NODE_29_length_50441_cov_28.063203_13 # 11309 # 12787 # -1 # ID=29_13;partial=00;start_type=ATG;rbs_motif=AGGAG;rbs_spacer=5-10bp;gc_cont=0.532
#matched_seq:	33415	CU928163	Escherichia coli UMN026 chromosome, complete genome.	Gammaproteobacteria	propionyl-CoA:succinate-CoA transferase	CAR14427	Yes	100
#input_seq:	NODE_11_length_141029_cov_27.038289_120 # 133105 # 134403 # 1 # ID=11_120;partial=00;start_type=ATG;rbs_motif=GGAG/GAGG;rbs_spacer=5-10bp;gc_cont=0.544
#matched_seq:	16375	CP000266	Shigella flexneri 5 str. 8401, complete genome.	Gammaproteobacteria	transport of hexuronates	ABF05190	Yes	100
#input_seq:	NODE_36_length_41717_cov_26.336475_34 # 32220 # 33683 # 1 # ID=36_34;partial=00;start_type=ATG;rbs_motif=GGAG/GAGG;rbs_spacer=5-10bp;gc_cont=0.508
#matched_seq:	13960	CP000800	Escherichia coli E24377A, complete genome.	Gammaproteobacteria	citrate transporter	ABV17600	Yes	100
#input_seq:	NODE_5_length_194304_cov_26.275944_139 # 142113 # 143531 # 1 # ID=5_139;partial=00;start_type=ATG;rbs_motif=AGGAG;rbs_spacer=5-10bp;gc_cont=0.512
#matched_seq:	20079	CP000948	Escherichia coli str. K12 substr. DH10B, complete genome.	Gammaproteobacteria	L-fuculokinase	ACB03916	No	100
#input_seq:	NODE_24_length_70369_cov_26.025939_33 # 35640 # 37085 # -1 # ID=24_33;partial=00;start_type=ATG;rbs_motif=GGA/GAG/AGG;rbs_spacer=5-10bp;gc_cont=0.527
#matched_seq:	226	BA000007	Escherichia coli O157:H7 str. Sakai DNA, complete genome.	Gammaproteobacteria	putative glutamate mutase E	BAB34185	Yes	100
#input_seq:	NODE_11_length_141029_cov_27.038289_48 # 49933 # 51345 # -1 # ID=11_48;partial=00;start_type=ATG;rbs_motif=GGAG/GAGG;rbs_spacer=5-10bp;gc_cont=0.564
#matched_seq:	13960	CP000800	Escherichia coli E24377A, complete genome.	Gammaproteobacteria	protein SufI	ABV16661	Yes	100
#input_seq:	NODE_37_length_37218_cov_26.646033_33 # 30942 # 32336 # -1 # ID=37_33;partial=00;start_type=ATG;rbs_motif=GGAGG;rbs_spacer=5-10bp;gc_cont=0.533
#matched_seq:	313	AE014075	Escherichia coli CFT073, complete genome.	Gammaproteobacteria	Galactose-proton symporter	AAN81977	Yes	100
#input_seq:	NODE_75_length_5516_cov_32.185378_4 # 3055 # 4449 # -1 # ID=75_4;partial=00;start_type=ATG;rbs_motif=AGGAG;rbs_spacer=5-10bp;gc_cont=0.496
#matched_seq:	19469	CP000970	Escherichia coli SMS-3-5, complete genome.	Gammaproteobacteria	major facilitator family transporter	ACB18811	No	100
#input_seq:	NODE_1_length_395916_cov_26.444055_335 # 350868 # 352151 # -1 # ID=1_335;partial=00;start_type=ATG;rbs_motif=AGGA;rbs_spacer=5-10bp;gc_cont=0.559
#matched_seq:	226	BA000007	Escherichia coli O157:H7 str. Sakai DNA, complete genome.	Gammaproteobacteria	putative peptidase	BAB36812	Yes	100
#input_seq:	NODE_12_length_136790_cov_26.010654_87 # 105694 # 107052 # 1 # ID=12_87;partial=00;start_type=ATG;rbs_motif=GGAG/GAGG;rbs_spacer=5-10bp;gc_cont=0.570
#matched_seq:	42729	CP001846	Escherichia coli O55:H7 str. CB9615, complete genome.	Gammaproteobacteria	Putative transporter	ADD57227	Yes	100
#input_seq:	NODE_11_length_141029_cov_27.038289_18 # 20937 # 21314 # -1 # ID=11_18;partial=00;start_type=TTG;rbs_motif=GGA/GAG/AGG;rbs_spacer=5-10bp;gc_cont=0.516
#matched_seq:	13151	CP000038	Shigella sonnei Ss046, complete genome.	Gammaproteobacteria	conserved hypothetical protein	AAZ89802	Yes	100
#input_seq:	NODE_8_length_169155_cov_26.305547_77 # 78683 # 80020 # -1 # ID=8_77;partial=00;start_type=ATG;rbs_motif=AGGAG;rbs_spacer=5-10bp;gc_cont=0.543
#matched_seq:	13151	CP000038	Shigella sonnei Ss046, complete genome.	Gammaproteobacteria	putative amino acid/amine transport protein, cryptic	AAZ90784	Yes	100
#input_seq:	NODE_59_length_13887_cov_22.743605_1 # 119 # 469 # -1 # ID=59_1;partial=00;start_type=ATG;rbs_motif=GGA/GAG/AGG;rbs_spacer=5-10bp;gc_cont=0.433
#matched_seq:	33413	CU928145	Escherichia coli 55989 chromosome, complete genome.	Gammaproteobacteria	putative defective integrase; Qin prophage	CAU97595	Yes	100
#input_seq:	NODE_77_length_4892_cov_25.563694_1 # 615 # 1793 # 1 # ID=77_1;partial=00;start_type=ATG;rbs_motif=GGA/GAG/AGG;rbs_spacer=5-10bp;gc_cont=0.406
#matched_seq:	33411	CU928164	Escherichia coli IAI39 chromosome, complete genome.	Gammaproteobacteria	putative Aspartate transaminase	CAR20303	Yes	100
#input_seq:	NODE_2_length_230301_cov_24.830945_175 # 196397 # 197689 # 1 # ID=2_175;partial=00;start_type=ATG;rbs_motif=GGA/GAG/AGG;rbs_spacer=5-10bp;gc_cont=0.534
#matched_seq:	27739	CP001164	Escherichia coli O157:H7 str. EC4115, complete genome.	Gammaproteobacteria	amino acid permease family protein	ACI36183	Yes	100
#input_seq:	NODE_21_length_86876_cov_25.084704_1 # 665 # 1948 # 1 # ID=21_1;partial=00;start_type=ATG;rbs_motif=None;rbs_spacer=None;gc_cont=0.469
#matched_seq:	20079	CP000948	Escherichia coli str. K12 substr. DH10B, complete genome.	Gammaproteobacteria	predicted transporter	ACB02752	No	100
#input_seq:	NODE_64_length_9993_cov_11.245794_6 # 5704 # 6963 # -1 # ID=64_6;partial=00;start_type=GTG;rbs_motif=AGGAG;rbs_spacer=5-10bp;gc_cont=0.553
#matched_seq:	19459	CP001125	Salmonella enterica subsp. enterica serovar Schwarzengrund str. CVM19633 plasmid pCVM1963	Gammaproteobacteria	10, complete sequence.	ACF88516	Yes	100
#input_seq:	NODE_26_length_63003_cov_25.655815_37 # 39925 # 41184 # -1 # ID=26_37;partial=00;start_type=ATG;rbs_motif=GGA/GAG/AGG;rbs_spacer=5-10bp;gc_cont=0.320
#matched_seq:	20079	CP000948	Escherichia coli str. K12 substr. DH10B, complete genome.	Gammaproteobacteria	O-antigen ligase	ACB04672	No	100
#input_seq:	NODE_1_length_395916_cov_26.444055_168 # 175878 # 177134 # -1 # ID=1_168;partial=00;start_type=ATG;rbs_motif=AGGA;rbs_spacer=5-10bp;gc_cont=0.482
#matched_seq:	16235	CP000247	Escherichia coli 536, complete genome.	Gammaproteobacteria	xanthosine permease	ABG70418	Yes	100
#input_seq:	NODE_37_length_37218_cov_26.646033_11 # 13642 # 14898 # -1 # ID=37_11;partial=00;start_type=ATG;rbs_motif=GGAG/GAGG;rbs_spacer=5-10bp;gc_cont=0.502
#matched_seq:	19469	CP000970	Escherichia coli SMS-3-5, complete genome.	Gammaproteobacteria	nucleoside permease NupG	ACB15558	No	100
#input_seq:	NODE_73_length_6632_cov_15.592467_5 # 3801 # 5006 # 1 # ID=73_5;partial=00;start_type=ATG;rbs_motif=GGA/GAG/AGG;rbs_spacer=5-10bp;gc_cont=0.434
#matched_seq:	33369	CU928144	Escherichia fergusonii str. ATCC 35469T plasmid pEFER, complete genome.	Gammaproteobacteria	Tetracycline resistance protein, class B (TETA(B) ) (Metal-tetracycline/H(+) antiporter)	CAQ86952	Yes	100
#input_seq:	NODE_24_length_70369_cov_26.025939_32 # 34399 # 35640 # -1 # ID=24_32;partial=00;start_type=ATG;rbs_motif=AGGA;rbs_spacer=5-10bp;gc_cont=0.533
#matched_seq:	226	BA000007	Escherichia coli O157:H7 str. Sakai DNA, complete genome.	Gammaproteobacteria	3-methylaspartate ammonia-lyase	BAB34184	Yes	100
#input_seq:	NODE_18_length_106441_cov_25.902666_86 # 77868 # 79076 # 1 # ID=18_86;partial=00;start_type=ATG;rbs_motif=GGAGG;rbs_spacer=3-4bp;gc_cont=0.554
#matched_seq:	16259	CP000243	Escherichia coli UTI89, complete genome.	Gammaproteobacteria	hypothetical transport protein YceL	ABE06672	Yes	100
#input_seq:	NODE_6_length_182093_cov_24.228092_169 # 180307 # 181542 # -1 # ID=6_169;partial=00;start_type=ATG;rbs_motif=None;rbs_spacer=None;gc_cont=0.427
#matched_seq:	20079	CP000948	Escherichia coli str. K12 substr. DH10B, complete genome.	Gammaproteobacteria	Rac prophage integrase	ACB02566	No	100
#input_seq:	NODE_51_length_18220_cov_22.021942_17 # 10986 # 12191 # 1 # ID=51_17;partial=00;start_type=ATG;rbs_motif=GGAG/GAGG;rbs_spacer=5-10bp;gc_cont=0.457
#matched_seq:	28471	CP000966	Klebsiella pneumoniae 342 plasmid pKP91, complete sequence.	Gammaproteobacteria	plasmid partition protein A	ACI12217	No	100
#input_seq:	NODE_17_length_109093_cov_23.607043_91 # 88428 # 89633 # -1 # ID=17_91;partial=00;start_type=ATG;rbs_motif=GGAG/GAGG;rbs_spacer=5-10bp;gc_cont=0.550
#matched_seq:	19469	CP000970	Escherichia coli SMS-3-5, complete genome.	Gammaproteobacteria	putative membrane protein	ACB19176	No	100
#input_seq:	NODE_17_length_109093_cov_23.607043_26 # 27460 # 28356 # 1 # ID=17_26;partial=00;start_type=ATG;rbs_motif=GGAG/GAGG;rbs_spacer=5-10bp;gc_cont=0.477
#matched_seq:	33369	CU928158	Escherichia fergusonii ATCC 35469 chromosome, complete genome.	Gammaproteobacteria	integrase	CAQ89596	Yes	100
#input_seq:	NODE_1_length_395916_cov_26.444055_362 # 378473 # 379666 # 1 # ID=1_362;partial=00;start_type=ATG;rbs_motif=GGA/GAG/AGG;rbs_spacer=5-10bp;gc_cont=0.510
#matched_seq:	32509	AP010953	Escherichia coli O26:H11 str. 11368 DNA, complete genome.	Gammaproteobacteria	predicted DNA-binding transcriptional regulator, NAGC-like	BAI26795	Yes	100
#input_seq:	NODE_7_length_171455_cov_26.138477_126 # 140217 # 141365 # -1 # ID=7_126;partial=00;start_type=ATG;rbs_motif=None;rbs_spacer=None;gc_cont=0.523
#matched_seq:	13145	CP000034	Shigella dysenteriae Sd197, complete genome.	Gammaproteobacteria	putative transport	ABB62439	Yes	100
#input_seq:	NODE_49_length_19827_cov_26.408223_10 # 8614 # 9750 # 1 # ID=49_10;partial=00;start_type=ATG;rbs_motif=GGAG/GAGG;rbs_spacer=5-10bp;gc_cont=0.522
#matched_seq:	13960	CP000800	Escherichia coli E24377A, complete genome.	Gammaproteobacteria	membrane fusion protein (MFP) (TC 8.A.1) family	ABV18188	Yes	100
#input_seq:	NODE_49_length_19827_cov_26.408223_18 # 17677 # 18813 # 1 # ID=49_18;partial=00;start_type=ATG;rbs_motif=GGA/GAG/AGG;rbs_spacer=5-10bp;gc_cont=0.505
#matched_seq:	40647	FN554766	Escherichia coli 042 complete genome.	Gammaproteobacteria	HlyD-family secretion protein	CBG36718	Yes	100
#input_seq:	NODE_11_length_141029_cov_27.038289_42 # 42938 # 43894 # -1 # ID=11_42;partial=00;start_type=ATG;rbs_motif=GGA/GAG/AGG;rbs_spacer=5-10bp;gc_cont=0.501
#matched_seq:	13146	CP000036	Shigella boydii Sb227, complete genome.	Gammaproteobacteria	putative ARAC-type regulatory protein	ABB67515	Yes	100
#input_seq:	NODE_2_length_230301_cov_24.830945_70 # 79642 # 80757 # 1 # ID=2_70;partial=00;start_type=ATG;rbs_motif=3Base/5BMM;rbs_spacer=13-15bp;gc_cont=0.537
#matched_seq:	19469	CP000970	Escherichia coli SMS-3-5, complete genome.	Gammaproteobacteria	MASE2 domain/diguanylate cyclase	ACB19800	No	100
#input_seq:	NODE_79_length_4578_cov_25.444395_3 # 2274 # 3200 # -1 # ID=79_3;partial=00;start_type=ATG;rbs_motif=GGA/GAG/AGG;rbs_spacer=5-10bp;gc_cont=0.444
#matched_seq:	42729	CP001846	Escherichia coli O55:H7 str. CB9615, complete genome.	Gammaproteobacteria	Pantothenate kinase	ADD59226	Yes	100
#input_seq:	NODE_1_length_395916_cov_26.444055_1 # 315 # 455 # 1 # ID=1_1;partial=00;start_type=ATG;rbs_motif=AGxAGG/AGGxGG;rbs_spacer=3-4bp;gc_cont=0.326
#matched_seq:	226	BA000007	Escherichia coli O157:H7 str. Sakai DNA, complete genome.	Gammaproteobacteria	hypothetical protein	BAB36546	Yes	100
#input_seq:	NODE_13_length_130584_cov_24.254053_117 # 125549 # 126619 # 1 # ID=13_117;partial=00;start_type=ATG;rbs_motif=GGAG/GAGG;rbs_spacer=5-10bp;gc_cont=0.451
#matched_seq:	27739	CP001164	Escherichia coli O157:H7 str. EC4115, complete genome.	Gammaproteobacteria	phage integrase family protein	ACI36160	Yes	100
#input_seq:	NODE_5_length_194304_cov_26.275944_174 # 184590 # 185282 # -1 # ID=5_174;partial=00;start_type=ATG;rbs_motif=AGGAG;rbs_spacer=5-10bp;gc_cont=0.505
#matched_seq:	33415	CU928163	Escherichia coli UMN026 chromosome, complete genome.	Gammaproteobacteria	putative racemase	CAR14333	Yes	100
#input_seq:	NODE_30_length_50014_cov_23.878105_34 # 33509 # 34432 # 1 # ID=30_34;partial=00;start_type=ATG;rbs_motif=None;rbs_spacer=None;gc_cont=0.501
#matched_seq:	13151	CP000038	Shigella sonnei Ss046, complete genome.	Gammaproteobacteria	putative transcriptional regulator LYSR-type	AAZ88410	Yes	100
#input_seq:	NODE_12_length_136790_cov_26.010654_34 # 44356 # 45408 # 1 # ID=12_34;partial=00;start_type=ATG;rbs_motif=AGGAG;rbs_spacer=5-10bp;gc_cont=0.538
#matched_seq:	16375	CP000266	Shigella flexneri 5 str. 8401, complete genome.	Gammaproteobacteria	possible subunit of heme lyase	ABF04385	Yes	100
#input_seq:	NODE_13_length_130584_cov_24.254053_8 # 9365 # 10378 # 1 # ID=13_8;partial=00;start_type=ATG;rbs_motif=GGA/GAG/AGG;rbs_spacer=5-10bp;gc_cont=0.548
#matched_seq:	13960	CP000800	Escherichia coli E24377A, complete genome.	Gammaproteobacteria	NAD dependent epimerase/dehydratase family	ABV17679	Yes	100
#input_seq:	NODE_3_length_211032_cov_26.699111_99 # 99026 # 100063 # 1 # ID=3_99;partial=00;start_type=ATG;rbs_motif=AGGA;rbs_spacer=5-10bp;gc_cont=0.514
#matched_seq:	13960	CP000800	Escherichia coli E24377A, complete genome.	Gammaproteobacteria	oxidoreductase, NAD-binding	ABV17493	Yes	100
#input_seq:	NODE_6_length_182093_cov_24.228092_154 # 164398 # 165429 # -1 # ID=6_154;partial=00;start_type=ATG;rbs_motif=AGGAG/GGAGG;rbs_spacer=11-12bp;gc_cont=0.436
#matched_seq:	13146	CP000036	Shigella boydii Sb227, complete genome.	Gammaproteobacteria	conserved hypothetical protein	ABB66333	Yes	100
#input_seq:	NODE_12_length_136790_cov_26.010654_88 # 107064 # 108092 # 1 # ID=12_88;partial=00;start_type=ATG;rbs_motif=AGGAG;rbs_spacer=5-10bp;gc_cont=0.556
#matched_seq:	226	BA000007	Escherichia coli O157:H7 str. Sakai DNA, complete genome.	Gammaproteobacteria	putative gentisate 1,2-dioxygenase	BAB36453	Yes	100
#input_seq:	NODE_19_length_93832_cov_25.297327_62 # 67609 # 68631 # 1 # ID=19_62;partial=00;start_type=ATG;rbs_motif=AGGA/GGAG/GAGG;rbs_spacer=11-12bp;gc_cont=0.537
#matched_seq:	13146	CP000036	Shigella boydii Sb227, complete genome.	Gammaproteobacteria	lysophospholipase L(2)	ABB68295	Yes	100
#input_seq:	NODE_15_length_118475_cov_27.313448_27 # 29078 # 30016 # 1 # ID=15_27;partial=00;start_type=ATG;rbs_motif=AGGAG;rbs_spacer=5-10bp;gc_cont=0.521
#matched_seq:	16259	CP000243	Escherichia coli UTI89, complete genome.	Gammaproteobacteria	malate dehydrogenase	ABE09111	Yes	100
#input_seq:	NODE_1_length_395916_cov_26.444055_85 # 83483 # 84397 # -1 # ID=1_85;partial=00;start_type=ATG;rbs_motif=GGA/GAG/AGG;rbs_spacer=5-10bp;gc_cont=0.550
#matched_seq:	16259	CP000243	Escherichia coli UTI89, complete genome.	Gammaproteobacteria	acetyl-coenzyme A carboxylase carboxyl transferase subunit beta	ABE08068	Yes	100
#input_seq:	NODE_30_length_50014_cov_23.878105_28 # 27015 # 28007 # -1 # ID=30_28;partial=00;start_type=ATG;rbs_motif=GGA/GAG/AGG;rbs_spacer=5-10bp;gc_cont=0.531
#matched_seq:	13960	CP000800	Escherichia coli E24377A, complete genome.	Gammaproteobacteria	tellurite resistance protein TehA	ABV20171	Yes	100
#input_seq:	NODE_7_length_171455_cov_26.138477_146 # 168230 # 169222 # 1 # ID=7_146;partial=00;start_type=ATG;rbs_motif=None;rbs_spacer=None;gc_cont=0.497
#matched_seq:	13151	CP000038	Shigella sonnei Ss046, complete genome.	Gammaproteobacteria	putative enzyme	AAZ87606	Yes	100
#input_seq:	NODE_3_length_211032_cov_26.699111_114 # 120782 # 121774 # 1 # ID=3_114;partial=00;start_type=ATG;rbs_motif=AGGA;rbs_spacer=5-10bp;gc_cont=0.470
#matched_seq:	226	BA000007	Escherichia coli O157:H7 str. Sakai DNA, complete genome.	Gammaproteobacteria	putative ATP binding protein of ABC transporter	BAB37694	Yes	100
#input_seq:	NODE_40_length_34181_cov_16.462207_39 # 32236 # 33216 # 1 # ID=40_39;partial=00;start_type=ATG;rbs_motif=GGAG/GAGG;rbs_spacer=5-10bp;gc_cont=0.440
#matched_seq:	20045	CP001118	Salmonella enterica subsp. enterica serovar Heidelberg str. SL476 plasmid pSL47	Gammaproteobacteria	1, complete sequence.	ACF65706	Yes	100
#input_seq:	NODE_46_length_25780_cov_26.522317_20 # 20706 # 21680 # 1 # ID=46_20;partial=00;start_type=ATG;rbs_motif=AGGAG;rbs_spacer=5-10bp;gc_cont=0.519
#matched_seq:	13146	CP000036	Shigella boydii Sb227, complete genome.	Gammaproteobacteria	leader peptidase	ABB67139	Yes	100
#input_seq:	NODE_10_length_166666_cov_25.279970_74 # 82284 # 83252 # 1 # ID=10_74;partial=00;start_type=ATG;rbs_motif=AGGAG;rbs_spacer=5-10bp;gc_cont=0.567
#matched_seq:	310	AE005674	Shigella flexneri 2a str. 301, complete genome.	Gammaproteobacteria	3-phosphoserine phosphatase	AAN45834	Yes	100
#input_seq:	NODE_2_length_230301_cov_24.830945_165 # 182639 # 183598 # -1 # ID=2_165;partial=00;start_type=ATG;rbs_motif=AGGAG;rbs_spacer=5-10bp;gc_cont=0.521
#matched_seq:	19469	CP000970	Escherichia coli SMS-3-5, complete genome.	Gammaproteobacteria	acetyl esterase	ACB16199	No	100
#input_seq:	NODE_12_length_136790_cov_26.010654_86 # 104659 # 105567 # -1 # ID=12_86;partial=00;start_type=ATG;rbs_motif=GGAGG;rbs_spacer=5-10bp;gc_cont=0.497
#matched_seq:	226	BA000007	Escherichia coli O157:H7 str. Sakai DNA, complete genome.	Gammaproteobacteria	putative regulatory protein	BAB36455	Yes	100
#input_seq:	NODE_8_length_169155_cov_26.305547_11 # 9702 # 10016 # 1 # ID=8_11;partial=00;start_type=ATG;rbs_motif=GGA/GAG/AGG;rbs_spacer=5-10bp;gc_cont=0.505
#matched_seq:	16375	CP000266	Shigella flexneri 5 str. 8401, complete genome.	Gammaproteobacteria	diadenosine tetraphosphatase	ABF06143	Yes	100
#input_seq:	NODE_17_length_109093_cov_23.607043_21 # 21476 # 22426 # 1 # ID=17_21;partial=00;start_type=ATG;rbs_motif=AGGA;rbs_spacer=5-10bp;gc_cont=0.512
#matched_seq:	16259	CP000243	Escherichia coli UTI89, complete genome.	Gammaproteobacteria	hypothetical transcriptional regulator YeeY	ABE07756	Yes	100
#input_seq:	NODE_74_length_5898_cov_29.396638_5 # 5124 # 5750 # -1 # ID=74_5;partial=00;start_type=ATG;rbs_motif=None;rbs_spacer=None;gc_cont=0.491
#matched_seq:	33415	CU928163	Escherichia coli UMN026 chromosome, complete genome.	Gammaproteobacteria	putative membrane protease	CAR14447	Yes	100
#input_seq:	NODE_57_length_14340_cov_24.845353_1 # 429 # 1367 # 1 # ID=57_1;partial=00;start_type=ATG;rbs_motif=GGA/GAG/AGG;rbs_spacer=5-10bp;gc_cont=0.420
#matched_seq:	13145	CP000034	Shigella dysenteriae Sd197, complete genome.	Gammaproteobacteria	transcriptional activator of tdc operon	ABB63306	Yes	100
#input_seq:	NODE_65_length_9879_cov_24.663966_2 # 1105 # 2028 # -1 # ID=65_2;partial=00;start_type=ATG;rbs_motif=GGAG/GAGG;rbs_spacer=5-10bp;gc_cont=0.482
#matched_seq:	13960	CP000800	Escherichia coli E24377A, complete genome.	Gammaproteobacteria	carboxylate/amino acid/amine transporter	ABV17297	Yes	100
#input_seq:	NODE_5_length_194304_cov_26.275944_61 # 60990 # 61913 # -1 # ID=5_61;partial=00;start_type=ATG;rbs_motif=AGGAG;rbs_spacer=5-10bp;gc_cont=0.581
#matched_seq:	19469	CP000970	Escherichia coli SMS-3-5, complete genome.	Gammaproteobacteria	formate hydrogenlyase, subunit D	ACB17441	No	100
#input_seq:	NODE_9_length_167252_cov_26.787417_34 # 33630 # 34355 # -1 # ID=9_34;partial=00;start_type=ATG;rbs_motif=GGAG/GAGG;rbs_spacer=5-10bp;gc_cont=0.514
#matched_seq:	16259	CP000243	Escherichia coli UTI89, complete genome.	Gammaproteobacteria	30S ribosomal protein S2	ABE05693	Yes	100
#input_seq:	NODE_19_length_93832_cov_25.297327_63 # 68639 # 69439 # 1 # ID=19_63;partial=00;start_type=ATG;rbs_motif=AGGA/GGAG/GAGG;rbs_spacer=11-12bp;gc_cont=0.511
#matched_seq:	42729	CP001846	Escherichia coli O55:H7 str. CB9615, complete genome.	Gammaproteobacteria	Putative hydrolase	ADD59077	Yes	100
#input_seq:	NODE_10_length_166666_cov_25.279970_44 # 52294 # 53208 # -1 # ID=10_44;partial=00;start_type=ATG;rbs_motif=AGGAG;rbs_spacer=5-10bp;gc_cont=0.470
#matched_seq:	33413	CU928145	Escherichia coli 55989 chromosome, complete genome.	Gammaproteobacteria	putative DNA-binding transcriptional regulator	CAV02140	Yes	100
#input_seq:	NODE_9_length_167252_cov_26.787417_51 # 52816 # 53613 # -1 # ID=9_51;partial=00;start_type=ATG;rbs_motif=None;rbs_spacer=None;gc_cont=0.565
#matched_seq:	16259	CP000243	Escherichia coli UTI89, complete genome.	Gammaproteobacteria	ferrichrome transport ATP-binding protein FhuC	ABE05677	Yes	100
#input_seq:	NODE_15_length_118475_cov_27.313448_38 # 39769 # 40662 # 1 # ID=15_38;partial=00;start_type=ATG;rbs_motif=GGAG/GAGG;rbs_spacer=5-10bp;gc_cont=0.515
#matched_seq:	13145	CP000034	Shigella dysenteriae Sd197, complete genome.	Gammaproteobacteria	N-acetylneuraminate lyase	ABB63391	Yes	100
#input_seq:	NODE_2_length_230301_cov_24.830945_189 # 209589 # 210443 # -1 # ID=2_189;partial=00;start_type=ATG;rbs_motif=GGA/GAG/AGG;rbs_spacer=5-10bp;gc_cont=0.559
#matched_seq:	13145	CP000034	Shigella dysenteriae Sd197, complete genome.	Gammaproteobacteria	putative thioredoxin-like protein	ABB60618	Yes	100
#input_seq:	NODE_74_length_5898_cov_29.396638_3 # 1878 # 2636 # -1 # ID=74_3;partial=00;start_type=ATG;rbs_motif=GGA/GAG/AGG;rbs_spacer=5-10bp;gc_cont=0.519
#matched_seq:	13146	CP000036	Shigella boydii Sb227, complete genome.	Gammaproteobacteria	conserved hypothetical protein	ABB67559	Yes	100
#input_seq:	NODE_44_length_26313_cov_31.352746_47 # 25392 # 25946 # -1 # ID=44_47;partial=00;start_type=ATG;rbs_motif=GGAG/GAGG;rbs_spacer=5-10bp;gc_cont=0.488
#matched_seq:	13960	CP000800	Escherichia coli E24377A, complete genome.	Gammaproteobacteria	conserved hypothetical protein	ABV21201	Yes	100
#input_seq:	NODE_19_length_93832_cov_25.297327_67 # 73791 # 74606 # -1 # ID=19_67;partial=00;start_type=ATG;rbs_motif=GGAG/GAGG;rbs_spacer=5-10bp;gc_cont=0.544
#matched_seq:	13145	CP000034	Shigella dysenteriae Sd197, complete genome.	Gammaproteobacteria	putative enzyme	ABB63847	Yes	100
#input_seq:	NODE_41_length_33434_cov_24.203080_21 # 20425 # 21291 # 1 # ID=41_21;partial=00;start_type=ATG;rbs_motif=3Base/5BMM;rbs_spacer=13-15bp;gc_cont=0.516
#matched_seq:	13145	CP000034	Shigella dysenteriae Sd197, complete genome.	Gammaproteobacteria	conserved hypothetical protein	ABB62828	Yes	100
#input_seq:	NODE_51_length_18220_cov_22.021942_15 # 9259 # 10125 # 1 # ID=51_15;partial=00;start_type=ATG;rbs_motif=None;rbs_spacer=None;gc_cont=0.439
#matched_seq:	31	CP000650	Klebsiella pneumoniae subsp. pneumoniae MGH 78578 plasmid pKPN5, complete sequence.	Gammaproteobacteria	DNA replication	ABR80601	Yes	100
#input_seq:	NODE_12_length_136790_cov_26.010654_24 # 37188 # 38051 # 1 # ID=12_24;partial=00;start_type=ATG;rbs_motif=GGAGG;rbs_spacer=5-10bp;gc_cont=0.559
#matched_seq:	16375	CP000266	Shigella flexneri 5 str. 8401, complete genome.	Gammaproteobacteria	ferredoxin-type protein: electron transfer	ABF04395	Yes	100
#input_seq:	NODE_14_length_122603_cov_25.136035_5 # 4868 # 5572 # -1 # ID=14_5;partial=00;start_type=ATG;rbs_motif=GGAG/GAGG;rbs_spacer=5-10bp;gc_cont=0.525
#matched_seq:	16375	CP000266	Shigella flexneri 5 str. 8401, complete genome.	Gammaproteobacteria	conserved hypothetical protein	ABF06037	Yes	100
#input_seq:	NODE_1_length_395916_cov_26.444055_251 # 261934 # 262329 # 1 # ID=1_251;partial=00;start_type=ATG;rbs_motif=AGGAG;rbs_spacer=5-10bp;gc_cont=0.503
#matched_seq:	20079	CP000948	Escherichia coli str. K12 substr. DH10B, complete genome.	Gammaproteobacteria	predicted formate transporter	ACB03644	No	100
#input_seq:	NODE_1_length_395916_cov_26.444055_333 # 348607 # 349452 # 1 # ID=1_333;partial=00;start_type=ATG;rbs_motif=GGAG/GAGG;rbs_spacer=5-10bp;gc_cont=0.527
#matched_seq:	42729	CP001846	Escherichia coli O55:H7 str. CB9615, complete genome.	Gammaproteobacteria	Putative thiosulfate sulfurtransferase	ADD57580	Yes	100
#input_seq:	NODE_18_length_106441_cov_25.902666_32 # 22839 # 23660 # -1 # ID=18_32;partial=00;start_type=ATG;rbs_motif=GGAG/GAGG;rbs_spacer=5-10bp;gc_cont=0.513
#matched_seq:	20079	CP000948	Escherichia coli str. K12 substr. DH10B, complete genome.	Gammaproteobacteria	deacetylase of acetyl-CoA synthetase, NAD-dependent	ACB02313	No	100
#input_seq:	NODE_9_length_167252_cov_26.787417_109 # 122143 # 122973 # -1 # ID=9_109;partial=00;start_type=ATG;rbs_motif=GGA/GAG/AGG;rbs_spacer=5-10bp;gc_cont=0.533
#matched_seq:	33413	CU928145	Escherichia coli 55989 chromosome, complete genome.	Gammaproteobacteria	membrane anchored protein involved in growth of wall at septum	CAU95977	Yes	100
#input_seq:	NODE_23_length_70691_cov_28.087977_34 # 38648 # 39358 # -1 # ID=23_34;partial=00;start_type=ATG;rbs_motif=AGGAG;rbs_spacer=5-10bp;gc_cont=0.502
#matched_seq:	13145	CP000034	Shigella dysenteriae Sd197, complete genome.	Gammaproteobacteria	conserved hypothetical protein	ABB64240	Yes	100
#input_seq:	NODE_29_length_50441_cov_28.063203_14 # 12811 # 13596 # -1 # ID=29_14;partial=00;start_type=ATG;rbs_motif=AGGA;rbs_spacer=5-10bp;gc_cont=0.496
#matched_seq:	13146	CP000036	Shigella boydii Sb227, complete genome.	Gammaproteobacteria	putative enzyme	ABB67581	Yes	100
#input_seq:	NODE_12_length_136790_cov_26.010654_54 # 69368 # 69940 # -1 # ID=12_54;partial=00;start_type=ATG;rbs_motif=AGGA;rbs_spacer=5-10bp;gc_cont=0.497
#matched_seq:	13145	CP000034	Shigella dysenteriae Sd197, complete genome.	Gammaproteobacteria	putative elongation factor	ABB61084	Yes	100
#input_seq:	NODE_36_length_41717_cov_26.336475_35 # 33797 # 34603 # 1 # ID=36_35;partial=00;start_type=ATG;rbs_motif=3Base/5BMM;rbs_spacer=13-15bp;gc_cont=0.515
#matched_seq:	313	AE014075	Escherichia coli CFT073, complete genome.	Gammaproteobacteria	Ribonuclease I precursor	AAN79174	Yes	100
#input_seq:	NODE_20_length_93357_cov_24.998241_30 # 40951 # 41724 # 1 # ID=20_30;partial=00;start_type=ATG;rbs_motif=None;rbs_spacer=None;gc_cont=0.435
#matched_seq:	33411	CU928164	Escherichia coli IAI39 chromosome, complete genome.	Gammaproteobacteria	conserved hypothetical protein	CAR18948	Yes	100
#input_seq:	NODE_2_length_230301_cov_24.830945_197 # 218788 # 219603 # 1 # ID=2_197;partial=00;start_type=ATG;rbs_motif=AGGA/GGAG/GAGG;rbs_spacer=11-12bp;gc_cont=0.529
#matched_seq:	13146	CP000036	Shigella boydii Sb227, complete genome.	Gammaproteobacteria	putative regulator	ABB65118	Yes	100
#input_seq:	NODE_11_length_141029_cov_27.038289_73 # 76970 # 77743 # 1 # ID=11_73;partial=00;start_type=ATG;rbs_motif=AGGAG;rbs_spacer=5-10bp;gc_cont=0.526
#matched_seq:	16259	CP000243	Escherichia coli UTI89, complete genome.	Gammaproteobacteria	zinc transporter ZupT	ABE08924	Yes	100
#input_seq:	NODE_4_length_205322_cov_24.930213_89 # 95631 # 96395 # -1 # ID=4_89;partial=00;start_type=ATG;rbs_motif=GGAG/GAGG;rbs_spacer=5-10bp;gc_cont=0.522
#matched_seq:	19469	CP000970	Escherichia coli SMS-3-5, complete genome.	Gammaproteobacteria	conserved hypothetical protein	ACB15905	No	100
#input_seq:	NODE_6_length_182093_cov_24.228092_157 # 167082 # 167834 # -1 # ID=6_157;partial=00;start_type=ATG;rbs_motif=GGA/GAG/AGG;rbs_spacer=5-10bp;gc_cont=0.514
#matched_seq:	16259	CP000243	Escherichia coli UTI89, complete genome.	Gammaproteobacteria	fumarate and nitrate reduction regulatory protein	ABE07083	Yes	100
#input_seq:	NODE_30_length_50014_cov_23.878105_13 # 12304 # 13113 # -1 # ID=30_13;partial=00;start_type=ATG;rbs_motif=AGxAG;rbs_spacer=5-10bp;gc_cont=0.335
#matched_seq:	16375	CP000266	Shigella flexneri 5 str. 8401, complete genome.	Gammaproteobacteria	putative acetyltransferase	ABF03933	Yes	100
#input_seq:	NODE_3_length_211032_cov_26.699111_170 # 183808 # 184614 # -1 # ID=3_170;partial=00;start_type=ATG;rbs_motif=AGGA;rbs_spacer=5-10bp;gc_cont=0.546
#matched_seq:	19469	CP000970	Escherichia coli SMS-3-5, complete genome.	Gammaproteobacteria	nitrite transporter NirC	ACB19890	No	100
#input_seq:	NODE_35_length_44111_cov_24.390756_18 # 21492 # 22298 # -1 # ID=35_18;partial=00;start_type=ATG;rbs_motif=AGGAG;rbs_spacer=5-10bp;gc_cont=0.508
#matched_seq:	32509	AP010953	Escherichia coli O26:H11 str. 11368 DNA, complete genome.	Gammaproteobacteria	putative sorbitol-6-phosphate 2-dehydrogenase	BAI28281	Yes	100
#input_seq:	NODE_2_length_230301_cov_24.830945_188 # 208747 # 209526 # 1 # ID=2_188;partial=00;start_type=ATG;rbs_motif=AGGA;rbs_spacer=5-10bp;gc_cont=0.463
#matched_seq:	13151	CP000038	Shigella sonnei Ss046, complete genome.	Gammaproteobacteria	putative metal resistance protein	AAZ87256	Yes	100
#input_seq:	NODE_10_length_166666_cov_25.279970_67 # 74712 # 75491 # 1 # ID=10_67;partial=00;start_type=ATG;rbs_motif=AGGAG;rbs_spacer=5-10bp;gc_cont=0.554
#matched_seq:	313	AE014075	Escherichia coli CFT073, complete genome.	Gammaproteobacteria	Deoxyribose-phosphate aldolase	AAN83885	Yes	100
#input_seq:	NODE_8_length_169155_cov_26.305547_155 # 164567 # 165217 # 1 # ID=8_155;partial=00;start_type=ATG;rbs_motif=AGGA;rbs_spacer=5-10bp;gc_cont=0.571
#matched_seq:	16718	CP000468	Escherichia coli APEC O1, complete genome.	Gammaproteobacteria	putative hexulose-6-phosphate synthase	ABJ03741	No	100
#input_seq:	NODE_11_length_141029_cov_27.038289_121 # 134533 # 135309 # 1 # ID=11_121;partial=00;start_type=ATG;rbs_motif=GGAG/GAGG;rbs_spacer=5-10bp;gc_cont=0.512
#matched_seq:	226	BA000007	Escherichia coli O157:H7 str. Sakai DNA, complete genome.	Gammaproteobacteria	negative regulator of exu regulon	BAB37399	Yes	100
#input_seq:	NODE_26_length_63003_cov_25.655815_54 # 57068 # 57844 # -1 # ID=26_54;partial=00;start_type=ATG;rbs_motif=GGA/GAG/AGG;rbs_spacer=5-10bp;gc_cont=0.538
#matched_seq:	16375	CP000266	Shigella flexneri 5 str. 8401, complete genome.	Gammaproteobacteria	transcriptional regulator	ABF05935	Yes	100
#input_seq:	NODE_15_length_118475_cov_27.313448_37 # 38856 # 39647 # 1 # ID=15_37;partial=00;start_type=ATG;rbs_motif=None;rbs_spacer=None;gc_cont=0.529
#matched_seq:	13146	CP000036	Shigella boydii Sb227, complete genome.	Gammaproteobacteria	putative FADA-type transcriptional regulator	ABB67663	Yes	100
#input_seq:	NODE_15_length_118475_cov_27.313448_113 # 116882 # 117673 # -1 # ID=15_113;partial=00;start_type=ATG;rbs_motif=GGAG/GAGG;rbs_spacer=5-10bp;gc_cont=0.494
#matched_seq:	13960	CP000800	Escherichia coli E24377A, complete genome.	Gammaproteobacteria	PTS system, D-galactosamine-specific, IID component	ABV20314	Yes	100
#input_seq:	NODE_6_length_182093_cov_24.228092_148 # 157833 # 158561 # -1 # ID=6_148;partial=00;start_type=ATG;rbs_motif=GGA/GAG/AGG;rbs_spacer=5-10bp;gc_cont=0.546
#matched_seq:	13146	CP000036	Shigella boydii Sb227, complete genome.	Gammaproteobacteria	putative carboxypeptidase	ABB66345	Yes	100
#input_seq:	NODE_20_length_93357_cov_24.998241_53 # 54904 # 55689 # 1 # ID=20_53;partial=00;start_type=ATG;rbs_motif=GGAG/GAGG;rbs_spacer=5-10bp;gc_cont=0.522
#matched_seq:	27739	CP001164	Escherichia coli O157:H7 str. EC4115, complete genome.	Gammaproteobacteria	phage recombination protein Bet	ACI38200	Yes	100
#input_seq:	NODE_2_length_230301_cov_24.830945_205 # 229038 # 229823 # -1 # ID=2_205;partial=00;start_type=ATG;rbs_motif=AGGAG;rbs_spacer=5-10bp;gc_cont=0.466
#matched_seq:	32509	AP010953	Escherichia coli O26:H11 str. 11368 DNA, complete genome.	Gammaproteobacteria	conserved predicted protein	BAI23882	Yes	100
#input_seq:	NODE_51_length_18220_cov_22.021942_13 # 7405 # 8181 # 1 # ID=51_13;partial=00;start_type=ATG;rbs_motif=GGA/GAG/AGG;rbs_spacer=11-12bp;gc_cont=0.593
#matched_seq:	33369	CU928144	Escherichia fergusonii str. ATCC 35469T plasmid pEFER, complete genome.	Gammaproteobacteria	Resolvase (Protein D)	CAQ86969	Yes	100
#input_seq:	NODE_24_length_70369_cov_26.025939_54 # 56696 # 57448 # -1 # ID=24_54;partial=00;start_type=ATG;rbs_motif=AGGAG;rbs_spacer=5-10bp;gc_cont=0.518
#matched_seq:	16259	CP000243	Escherichia coli UTI89, complete genome.	Gammaproteobacteria	phosphoglycerate mutase 1	ABE06238	Yes	100
#input_seq:	NODE_8_length_169155_cov_26.305547_78 # 80157 # 80918 # -1 # ID=8_78;partial=00;start_type=ATG;rbs_motif=AGGAG;rbs_spacer=5-10bp;gc_cont=0.411
#matched_seq:	13145	CP000034	Shigella dysenteriae Sd197, complete genome.	Gammaproteobacteria	putative ARAC-type regulatory protein	ABB64011	Yes	100
#input_seq:	NODE_27_length_60218_cov_25.212345_41 # 49132 # 49893 # 1 # ID=27_41;partial=00;start_type=ATG;rbs_motif=AGGAG;rbs_spacer=5-10bp;gc_cont=0.462
#matched_seq:	226	BA000007	Escherichia coli O157:H7 str. Sakai DNA, complete genome.	Gammaproteobacteria	envelope protein EnvY	BAB34021	Yes	100
#input_seq:	NODE_25_length_64021_cov_24.127586_35 # 42299 # 42979 # -1 # ID=25_35;partial=00;start_type=ATG;rbs_motif=AGGA;rbs_spacer=5-10bp;gc_cont=0.496
#matched_seq:	15637	CP001063	Shigella boydii CDC 3083-94, complete genome.	Gammaproteobacteria	conserved hypothetical protein	ACD07080	Yes	100
#input_seq:	NODE_4_length_205322_cov_24.930213_153 # 163064 # 163822 # -1 # ID=4_153;partial=00;start_type=ATG;rbs_motif=GGAG/GAGG;rbs_spacer=5-10bp;gc_cont=0.502
#matched_seq:	42729	CP001846	Escherichia coli O55:H7 str. CB9615, complete genome.	Gammaproteobacteria	UPF0249 protein chbG	ADD56746	Yes	100
#input_seq:	NODE_56_length_14575_cov_26.002561_1 # 284 # 1039 # 1 # ID=56_1;partial=00;start_type=TTG;rbs_motif=GGAG/GAGG;rbs_spacer=5-10bp;gc_cont=0.505
#matched_seq:	13151	CP000038	Shigella sonnei Ss046, complete genome.	Gammaproteobacteria	putative lipoprotein	AAZ89608	Yes	100
#input_seq:	NODE_20_length_93357_cov_24.998241_49 # 52540 # 53229 # 1 # ID=20_49;partial=00;start_type=ATG;rbs_motif=None;rbs_spacer=None;gc_cont=0.468
#matched_seq:	13960	CP000800	Escherichia coli E24377A, complete genome.	Gammaproteobacteria	putative repressor protein	ABV17234	Yes	100
#input_seq:	NODE_14_length_122603_cov_25.136035_54 # 59870 # 60625 # -1 # ID=14_54;partial=00;start_type=ATG;rbs_motif=GGA/GAG/AGG;rbs_spacer=5-10bp;gc_cont=0.488
#matched_seq:	13146	CP000036	Shigella boydii Sb227, complete genome.	Gammaproteobacteria	CDP-diacylglycerol phosphotidylhydrolase	ABB68386	Yes	100
#input_seq:	NODE_23_length_70691_cov_28.087977_5 # 8986 # 9738 # -1 # ID=23_5;partial=00;start_type=ATG;rbs_motif=AGxAGG/AGGxGG;rbs_spacer=5-10bp;gc_cont=0.537
#matched_seq:	13960	CP000800	Escherichia coli E24377A, complete genome.	Gammaproteobacteria	YhjQ protein	ABV16863	Yes	100
#input_seq:	NODE_30_length_50014_cov_23.878105_9 # 10155 # 10673 # 1 # ID=30_9;partial=00;start_type=ATG;rbs_motif=GGAG/GAGG;rbs_spacer=5-10bp;gc_cont=0.530
#matched_seq:	33413	CU928145	Escherichia coli 55989 chromosome, complete genome.	Gammaproteobacteria	putative acyl-CoA N-acyltransferase	CAU97437	Yes	100
#input_seq:	NODE_4_length_205322_cov_24.930213_130 # 139698 # 140447 # -1 # ID=4_130;partial=00;start_type=ATG;rbs_motif=None;rbs_spacer=None;gc_cont=0.549
#matched_seq:	13145	CP000034	Shigella dysenteriae Sd197, complete genome.	Gammaproteobacteria	ATP-binding component of vitamin B12 transport system	ABB61915	Yes	100
#input_seq:	NODE_9_length_167252_cov_26.787417_27 # 27837 # 28586 # -1 # ID=9_27;partial=00;start_type=ATG;rbs_motif=GGxGG;rbs_spacer=5-10bp;gc_cont=0.507
#matched_seq:	13151	CP000038	Shigella sonnei Ss046, complete genome.	Gammaproteobacteria	CDP-diglyceride synthetase	AAZ86979	Yes	100
#input_seq:	NODE_6_length_182093_cov_24.228092_113 # 118449 # 119198 # -1 # ID=6_113;partial=00;start_type=ATG;rbs_motif=None;rbs_spacer=None;gc_cont=0.496
#matched_seq:	13145	CP000034	Shigella dysenteriae Sd197, complete genome.	Gammaproteobacteria	putative DEOR-type transcriptional regulator	ABB61507	Yes	100
#input_seq:	NODE_1_length_395916_cov_26.444055_256 # 266075 # 266821 # -1 # ID=1_256;partial=00;start_type=GTG;rbs_motif=None;rbs_spacer=None;gc_cont=0.530
#matched_seq:	13146	CP000036	Shigella boydii Sb227, complete genome.	Gammaproteobacteria	putative DNA replication factor	ABB67062	Yes	100
#input_seq:	NODE_41_length_33434_cov_24.203080_4 # 4788 # 5525 # 1 # ID=41_4;partial=00;start_type=ATG;rbs_motif=4Base/6BMM;rbs_spacer=13-15bp;gc_cont=0.512
#matched_seq:	13151	CP000038	Shigella sonnei Ss046, complete genome.	Gammaproteobacteria	conserved hypothetical protein	AAZ89338	Yes	100
#input_seq:	NODE_33_length_45219_cov_13.878559_2 # 706 # 1443 # 1 # ID=33_2;partial=00;start_type=ATG;rbs_motif=AGGAG;rbs_spacer=5-10bp;gc_cont=0.673
#matched_seq:	19459	CP001125	Salmonella enterica subsp. enterica serovar Schwarzengrund str. CVM19633 plasmid pCVM1963	Gammaproteobacteria	10, complete sequence.	ACF88588	Yes	100
#input_seq:	NODE_8_length_169155_cov_26.305547_157 # 166081 # 166767 # 1 # ID=8_157;partial=00;start_type=ATG;rbs_motif=GGAGG;rbs_spacer=5-10bp;gc_cont=0.560
#matched_seq:	42729	CP001846	Escherichia coli O55:H7 str. CB9615, complete genome.	Gammaproteobacteria	L-ribulose-5-phosphate 4-epimerase ulaF	ADD59444	Yes	100
#input_seq:	NODE_5_length_194304_cov_26.275944_141 # 144013 # 144744 # 1 # ID=5_141;partial=00;start_type=ATG;rbs_motif=None;rbs_spacer=None;gc_cont=0.482
#matched_seq:	13151	CP000038	Shigella sonnei Ss046, complete genome.	Gammaproteobacteria	positive regulator of the fuc operon	AAZ89560	Yes	100
#input_seq:	NODE_12_length_136790_cov_26.010654_103 # 124788 # 125519 # 1 # ID=12_103;partial=00;start_type=ATG;rbs_motif=GGAGG;rbs_spacer=5-10bp;gc_cont=0.567
#matched_seq:	13151	CP000038	Shigella sonnei Ss046, complete genome.	Gammaproteobacteria	putative transport system permease protein	AAZ88836	Yes	100
#input_seq:	NODE_74_length_5898_cov_29.396638_1 # 242 # 616 # 1 # ID=74_1;partial=00;start_type=ATG;rbs_motif=GGA/GAG/AGG;rbs_spacer=5-10bp;gc_cont=0.488
#matched_seq:	33413	CU928145	Escherichia coli 55989 chromosome, complete genome.	Gammaproteobacteria	conserved hypothetical protein; putative exported protein	CAU99218	Yes	100
#input_seq:	NODE_8_length_169155_cov_26.305547_44 # 47574 # 48281 # 1 # ID=8_44;partial=00;start_type=ATG;rbs_motif=GGAG/GAGG;rbs_spacer=5-10bp;gc_cont=0.551
#matched_seq:	42729	CP001846	Escherichia coli O55:H7 str. CB9615, complete genome.	Gammaproteobacteria	Putative transcriptional regulator	ADD59334	Yes	100
#input_seq:	NODE_4_length_205322_cov_24.930213_91 # 97229 # 97897 # -1 # ID=4_91;partial=00;start_type=ATG;rbs_motif=GGA/GAG/AGG;rbs_spacer=5-10bp;gc_cont=0.504
#matched_seq:	13145	CP000034	Shigella dysenteriae Sd197, complete genome.	Gammaproteobacteria	putative oxidoreductase, Fe-S subunit	ABB62005	Yes	100
#input_seq:	NODE_31_length_48482_cov_18.279619_5 # 3860 # 4579 # 1 # ID=31_5;partial=00;start_type=ATG;rbs_motif=AGGAG;rbs_spacer=5-10bp;gc_cont=0.560
#matched_seq:	20045	CP001118	Salmonella enterica subsp. enterica serovar Heidelberg str. SL476 plasmid pSL47	Gammaproteobacteria	1, complete sequence.	ACF65815	Yes	100
#input_seq:	NODE_14_length_122603_cov_25.136035_43 # 51034 # 51660 # 1 # ID=14_43;partial=00;start_type=ATG;rbs_motif=GGAG/GAGG;rbs_spacer=5-10bp;gc_cont=0.440
#matched_seq:	226	BA000007	Escherichia coli O157:H7 str. Sakai DNA, complete genome.	Gammaproteobacteria	hypothetical protein	BAB38277	Yes	100
#input_seq:	NODE_10_length_166666_cov_25.279970_104 # 113654 # 114367 # -1 # ID=10_104;partial=00;start_type=ATG;rbs_motif=AGxAG;rbs_spacer=5-10bp;gc_cont=0.504
#matched_seq:	19469	CP000970	Escherichia coli SMS-3-5, complete genome.	Gammaproteobacteria	conserved hypothetical protein	ACB19293	No	100
#input_seq:	NODE_4_length_205322_cov_24.930213_187 # 197494 # 198204 # 1 # ID=4_187;partial=00;start_type=GTG;rbs_motif=GGAG/GAGG;rbs_spacer=5-10bp;gc_cont=0.480
#matched_seq:	226	BA000007	Escherichia coli O157:H7 str. Sakai DNA, complete genome.	Gammaproteobacteria	hypothetical lipoprotein	BAB35896	Yes	100
#input_seq:	NODE_4_length_205322_cov_24.930213_14 # 13587 # 14282 # -1 # ID=4_14;partial=00;start_type=ATG;rbs_motif=GGAG/GAGG;rbs_spacer=5-10bp;gc_cont=0.520
#matched_seq:	226	BA000007	Escherichia coli O157:H7 str. Sakai DNA, complete genome.	Gammaproteobacteria	hypothetical protein	BAB35722	Yes	100
#input_seq:	NODE_34_length_44362_cov_25.945315_35 # 42679 # 42792 # -1 # ID=34_35;partial=00;start_type=ATG;rbs_motif=GGA/GAG/AGG;rbs_spacer=5-10bp;gc_cont=0.561
#matched_seq:	13151	CP000038	Shigella sonnei Ss046, complete genome.	Gammaproteobacteria	putative tRNA ligase	AAZ87368	Yes	100
#input_seq:	NODE_25_length_64021_cov_24.127586_30 # 33630 # 34271 # -1 # ID=25_30;partial=00;start_type=ATG;rbs_motif=GGA/GAG/AGG;rbs_spacer=11-12bp;gc_cont=0.489
#matched_seq:	16259	CP000243	Escherichia coli UTI89, complete genome.	Gammaproteobacteria	uridine/cytidine kinase	ABE07810	Yes	100
#input_seq:	NODE_23_length_70691_cov_28.087977_28 # 32550 # 33248 # -1 # ID=23_28;partial=00;start_type=ATG;rbs_motif=GGAG/GAGG;rbs_spacer=5-10bp;gc_cont=0.499
#matched_seq:	226	BA000007	Escherichia coli O157:H7 str. Sakai DNA, complete genome.	Gammaproteobacteria	putative lipase	BAB37856	Yes	100
#input_seq:	NODE_42_length_30892_cov_26.278466_7 # 6848 # 7483 # -1 # ID=42_7;partial=00;start_type=ATG;rbs_motif=None;rbs_spacer=None;gc_cont=0.544
#matched_seq:	313	AE014075	Escherichia coli CFT073, complete genome.	Gammaproteobacteria	Hypothetical protein yjaH	AAN83386	Yes	100
#input_seq:	NODE_18_length_106441_cov_25.902666_41 # 34286 # 34981 # 1 # ID=18_41;partial=00;start_type=GTG;rbs_motif=GGA/GAG/AGG;rbs_spacer=5-10bp;gc_cont=0.499
#matched_seq:	16375	CP000266	Shigella flexneri 5 str. 8401, complete genome.	Gammaproteobacteria	conserved hypothetical protein	ABF03340	Yes	100
#input_seq:	NODE_5_length_194304_cov_26.275944_180 # 192183 # 192815 # 1 # ID=5_180;partial=00;start_type=ATG;rbs_motif=GGAGG;rbs_spacer=5-10bp;gc_cont=0.373
#matched_seq:	13960	CP000800	Escherichia coli E24377A, complete genome.	Gammaproteobacteria	conserved hypothetical protein	ABV20291	Yes	100
#input_seq:	NODE_43_length_30223_cov_26.898491_27 # 29290 # 29982 # -1 # ID=43_27;partial=00;start_type=ATG;rbs_motif=AGGA;rbs_spacer=5-10bp;gc_cont=0.489
#matched_seq:	20079	CP000948	Escherichia coli str. K12 substr. DH10B, complete genome.	Gammaproteobacteria	predicted transcriptional regulator	ACB04796	No	100
#input_seq:	NODE_31_length_48482_cov_18.279619_37 # 35668 # 36360 # -1 # ID=31_37;partial=00;start_type=ATG;rbs_motif=AGGA;rbs_spacer=5-10bp;gc_cont=0.508
#matched_seq:	9618	AY509004	Salmonella enterica subsp. enterica serovar Choleraesuis str. SC-B67 plasmid pSC138, complete sequence.	Gammaproteobacteria	TraM-like protein	AAS76355	Yes	100
#input_seq:	NODE_15_length_118475_cov_27.313448_40 # 42309 # 42998 # 1 # ID=15_40;partial=00;start_type=ATG;rbs_motif=GGA/GAG/AGG;rbs_spacer=5-10bp;gc_cont=0.581
#matched_seq:	226	BA000007	Escherichia coli O157:H7 str. Sakai DNA, complete genome.	Gammaproteobacteria	putative N-acetylmannosamine to A-acetylglucosamine epimerase	BAB37519	Yes	100
#input_seq:	NODE_8_length_169155_cov_26.305547_36 # 37122 # 37811 # -1 # ID=8_36;partial=00;start_type=ATG;rbs_motif=None;rbs_spacer=None;gc_cont=0.494
#matched_seq:	13151	CP000038	Shigella sonnei Ss046, complete genome.	Gammaproteobacteria	conserved hypothetical protein	AAZ90755	Yes	100
#input_seq:	NODE_8_length_169155_cov_26.305547_124 # 133986 # 134531 # 1 # ID=8_124;partial=00;start_type=ATG;rbs_motif=GGA/GAG/AGG;rbs_spacer=5-10bp;gc_cont=0.540
#matched_seq:	16235	CP000247	Escherichia coli 536, complete genome.	Gammaproteobacteria	oligoribonuclease	ABG72350	Yes	100
#input_seq:	NODE_73_length_6632_cov_15.592467_3 # 2495 # 3118 # 1 # ID=73_3;partial=00;start_type=ATG;rbs_motif=GGA/GAG/AGG;rbs_spacer=5-10bp;gc_cont=0.412
#matched_seq:	20045	CP001120	Salmonella enterica subsp. enterica serovar Heidelberg str. SL476, complete genome.	Gammaproteobacteria	transcriptional regulator, ArsR family	ACF66639	Yes	100
#input_seq:	NODE_64_length_9993_cov_11.245794_3 # 3496 # 4071 # 1 # ID=64_3;partial=00;start_type=ATG;rbs_motif=GGA/GAG/AGG;rbs_spacer=5-10bp;gc_cont=0.533
#matched_seq:	9618	AY509004	Salmonella enterica subsp. enterica serovar Choleraesuis str. SC-B67 plasmid pSC138, complete sequence.	Gammaproteobacteria	transposase	AAS76333	Yes	100
#input_seq:	NODE_2_length_230301_cov_24.830945_137 # 152113 # 152571 # 1 # ID=2_137;partial=00;start_type=ATG;rbs_motif=GGA/GAG/AGG;rbs_spacer=5-10bp;gc_cont=0.519
#matched_seq:	33375	CU928161	Escherichia coli S88 chromosome, complete genome.	Gammaproteobacteria	putative DNA-binding transcriptional regulator (Lrp-like)	CAR01791	Yes	100
#input_seq:	NODE_13_length_130584_cov_24.254053_87 # 95656 # 96327 # 1 # ID=13_87;partial=00;start_type=ATG;rbs_motif=GGA/GAG/AGG;rbs_spacer=5-10bp;gc_cont=0.539
#matched_seq:	13145	CP000034	Shigella dysenteriae Sd197, complete genome.	Gammaproteobacteria	putative transcriptional regulator	ABB60989	Yes	100
#input_seq:	NODE_40_length_34181_cov_16.462207_16 # 13751 # 14434 # -1 # ID=40_16;partial=00;start_type=ATG;rbs_motif=AGGA;rbs_spacer=5-10bp;gc_cont=0.507
#matched_seq:	20045	CP001118	Salmonella enterica subsp. enterica serovar Heidelberg str. SL476 plasmid pSL47	Gammaproteobacteria	1, complete sequence.	ACF65791	Yes	100
#input_seq:	NODE_18_length_106441_cov_25.902666_4 # 1920 # 2183 # 1 # ID=18_4;partial=00;start_type=ATG;rbs_motif=None;rbs_spacer=None;gc_cont=0.492
#matched_seq:	32509	AP010953	Escherichia coli O26:H11 str. 11368 DNA, complete genome.	Gammaproteobacteria	putative exonuclease	BAI23909	Yes	100
#input_seq:	NODE_2_length_230301_cov_24.830945_124 # 137319 # 137897 # -1 # ID=2_124;partial=00;start_type=ATG;rbs_motif=GGA/GAG/AGG;rbs_spacer=5-10bp;gc_cont=0.511
#matched_seq:	13151	CP000038	Shigella sonnei Ss046, complete genome.	Gammaproteobacteria	putative polymerase/proteinase	AAZ87193	Yes	100
#input_seq:	NODE_34_length_44362_cov_25.945315_8 # 10493 # 11038 # -1 # ID=34_8;partial=00;start_type=ATG;rbs_motif=GGA/GAG/AGG;rbs_spacer=5-10bp;gc_cont=0.498
#matched_seq:	313	AE014075	Escherichia coli CFT073, complete genome.	Gammaproteobacteria	SeqA protein	AAN79247	Yes	100
#input_seq:	NODE_10_length_166666_cov_25.279970_59 # 66036 # 66713 # 1 # ID=10_59;partial=00;start_type=ATG;rbs_motif=AGxAGG/AGGxGG;rbs_spacer=3-4bp;gc_cont=0.528
#matched_seq:	13151	CP000038	Shigella sonnei Ss046, complete genome.	Gammaproteobacteria	putative phosphatase	AAZ90992	Yes	100
#input_seq:	NODE_30_length_50014_cov_23.878105_26 # 25453 # 26121 # -1 # ID=30_26;partial=00;start_type=ATG;rbs_motif=AGGA;rbs_spacer=5-10bp;gc_cont=0.447
#matched_seq:	16235	CP000247	Escherichia coli 536, complete genome.	Gammaproteobacteria	hypothetical lipoprotein YdcL precursor	ABG69442	Yes	100
#input_seq:	NODE_73_length_6632_cov_15.592467_6 # 5119 # 5712 # -1 # ID=73_6;partial=00;start_type=ATG;rbs_motif=None;rbs_spacer=None;gc_cont=0.328
#matched_seq:	33369	CU928144	Escherichia fergusonii str. ATCC 35469T plasmid pEFER, complete genome.	Gammaproteobacteria	TetC, putative Transcriptional regulator	CAQ86951	Yes	100
#input_seq:	NODE_21_length_86876_cov_25.084704_79 # 57317 # 57982 # 1 # ID=21_79;partial=00;start_type=ATG;rbs_motif=AGGA/GGAG/GAGG;rbs_spacer=11-12bp;gc_cont=0.503
#matched_seq:	13145	CP000034	Shigella dysenteriae Sd197, complete genome.	Gammaproteobacteria	conserved hypothetical protein	ABB61726	Yes	100
#input_seq:	NODE_7_length_171455_cov_26.138477_60 # 61108 # 61770 # 1 # ID=7_60;partial=00;start_type=ATG;rbs_motif=AGGAG;rbs_spacer=5-10bp;gc_cont=0.505
#matched_seq:	13145	CP000034	Shigella dysenteriae Sd197, complete genome.	Gammaproteobacteria	conserved hypothetical protein	ABB61113	Yes	100
#input_seq:	NODE_2_length_230301_cov_24.830945_113 # 126142 # 126633 # 1 # ID=2_113;partial=00;start_type=ATG;rbs_motif=GGAG/GAGG;rbs_spacer=5-10bp;gc_cont=0.500
#matched_seq:	16259	CP000243	Escherichia coli UTI89, complete genome.	Gammaproteobacteria	hypothetical protein	ABE05950	Yes	100
#input_seq:	NODE_10_length_166666_cov_25.279970_12 # 11788 # 12339 # 1 # ID=10_12;partial=00;start_type=ATG;rbs_motif=GGA/GAG/AGG;rbs_spacer=5-10bp;gc_cont=0.511
#matched_seq:	42729	CP001846	Escherichia coli O55:H7 str. CB9615, complete genome.	Gammaproteobacteria	Putative uncharacterized protein yjiI	ADD59547	Yes	100
#input_seq:	NODE_18_length_106441_cov_25.902666_110 # 100004 # 100654 # 1 # ID=18_110;partial=00;start_type=ATG;rbs_motif=None;rbs_spacer=None;gc_cont=0.419
#matched_seq:	13960	CP000800	Escherichia coli E24377A, complete genome.	Gammaproteobacteria	transcriptional regulator CsgD	ABV17387	Yes	100
#input_seq:	NODE_12_length_136790_cov_26.010654_35 # 45443 # 46090 # -1 # ID=12_35;partial=00;start_type=ATG;rbs_motif=AGGAG;rbs_spacer=5-10bp;gc_cont=0.523
#matched_seq:	226	BA000007	Escherichia coli O157:H7 str. Sakai DNA, complete genome.	Gammaproteobacteria	nitrate/nitrite response regulator NarP	BAB36505	Yes	100
#input_seq:	NODE_34_length_44362_cov_25.945315_11 # 12560 # 13090 # 1 # ID=34_11;partial=00;start_type=ATG;rbs_motif=AGGA/GGAG/GAGG;rbs_spacer=11-12bp;gc_cont=0.490
#matched_seq:	13960	CP000800	Escherichia coli E24377A, complete genome.	Gammaproteobacteria	flavodoxin	ABV19508	Yes	100
#input_seq:	NODE_40_length_34181_cov_16.462207_37 # 30783 # 31427 # 1 # ID=40_37;partial=00;start_type=ATG;rbs_motif=GGAG/GAGG;rbs_spacer=5-10bp;gc_cont=0.428
#matched_seq:	20045	CP001118	Salmonella enterica subsp. enterica serovar Heidelberg str. SL476 plasmid pSL47	Gammaproteobacteria	1, complete sequence.	ACF65707	Yes	100
#input_seq:	NODE_18_length_106441_cov_25.902666_47 # 39919 # 40560 # -1 # ID=18_47;partial=00;start_type=ATG;rbs_motif=GGA/GAG/AGG;rbs_spacer=11-12bp;gc_cont=0.564
#matched_seq:	16259	CP000243	Escherichia coli UTI89, complete genome.	Gammaproteobacteria	fibronectin-binding protein B	ABE06715	Yes	100
#input_seq:	NODE_7_length_171455_cov_26.138477_38 # 39549 # 40193 # 1 # ID=7_38;partial=00;start_type=GTG;rbs_motif=AGGA;rbs_spacer=5-10bp;gc_cont=0.479
#matched_seq:	226	BA000007	Escherichia coli O157:H7 str. Sakai DNA, complete genome.	Gammaproteobacteria	putative regulator	BAB34565	Yes	100
#input_seq:	NODE_7_length_171455_cov_26.138477_12 # 14953 # 15591 # -1 # ID=7_12;partial=00;start_type=ATG;rbs_motif=GGAG/GAGG;rbs_spacer=5-10bp;gc_cont=0.512
#matched_seq:	15637	CP001063	Shigella boydii CDC 3083-94, complete genome.	Gammaproteobacteria	transcriptional regulator RutR	ACD06921	Yes	100
#input_seq:	NODE_11_length_141029_cov_27.038289_78 # 80063 # 80692 # 1 # ID=11_78;partial=00;start_type=ATG;rbs_motif=GGAG/GAGG;rbs_spacer=5-10bp;gc_cont=0.427
#matched_seq:	20079	CP000948	Escherichia coli str. K12 substr. DH10B, complete genome.	Gammaproteobacteria	predicted inner membrane protein	ACB04135	No	100
#input_seq:	NODE_73_length_6632_cov_15.592467_4 # 3096 # 3719 # -1 # ID=73_4;partial=00;start_type=ATG;rbs_motif=AGGA;rbs_spacer=5-10bp;gc_cont=0.402
#matched_seq:	236	XXX	Salmonella enterica subsp. enterica serovar Typhi str. CT18	Gammaproteobacteria	XXX		Yes	100
#input_seq:	NODE_4_length_205322_cov_24.930213_12 # 11569 # 12183 # 1 # ID=4_12;partial=00;start_type=ATG;rbs_motif=AGGA;rbs_spacer=5-10bp;gc_cont=0.535
#matched_seq:	13151	CP000038	Shigella sonnei Ss046, complete genome.	Gammaproteobacteria	putative oxidoreductase component	AAZ88272	Yes	100
#input_seq:	NODE_11_length_141029_cov_27.038289_99 # 104633 # 105256 # 1 # ID=11_99;partial=00;start_type=ATG;rbs_motif=AGGAG;rbs_spacer=5-10bp;gc_cont=0.530
#matched_seq:	16235	CP000247	Escherichia coli 536, complete genome.	Gammaproteobacteria	hypothetical protein YqjI (hypothetical transcriptional regulator PadR-like family)	ABG71143	Yes	100
#input_seq:	NODE_3_length_211032_cov_26.699111_69 # 71122 # 71679 # -1 # ID=3_69;partial=00;start_type=ATG;rbs_motif=AGGA;rbs_spacer=5-10bp;gc_cont=0.514
#matched_seq:	13145	CP000034	Shigella dysenteriae Sd197, complete genome.	Gammaproteobacteria	conserved hypothetical protein	ABB63593	Yes	100
#input_seq:	NODE_67_length_9324_cov_26.088290_9 # 7945 # 8442 # -1 # ID=67_9;partial=00;start_type=ATG;rbs_motif=GGAG/GAGG;rbs_spacer=5-10bp;gc_cont=0.526
#matched_seq:	259	AE005174	Escherichia coli O157:H7 EDL933, complete genome.	Gammaproteobacteria	chorismate lyase	AAG59238	Yes	100
#input_seq:	NODE_46_length_25780_cov_26.522317_15 # 16003 # 16578 # 1 # ID=46_15;partial=00;start_type=ATG;rbs_motif=AGGA/GGAG/GAGG;rbs_spacer=11-12bp;gc_cont=0.488
#matched_seq:	16259	CP000243	Escherichia coli UTI89, complete genome.	Gammaproteobacteria	RNA polymerase sigma E	ABE08355	Yes	100
#input_seq:	NODE_50_length_18911_cov_27.001704_11 # 14164 # 14766 # 1 # ID=50_11;partial=00;start_type=ATG;rbs_motif=GGAG/GAGG;rbs_spacer=5-10bp;gc_cont=0.481
#matched_seq:	13146	CP000036	Shigella boydii Sb227, complete genome.	Gammaproteobacteria	putative regulator	ABB68003	Yes	100
#input_seq:	NODE_18_length_106441_cov_25.902666_44 # 37513 # 38055 # -1 # ID=18_44;partial=00;start_type=ATG;rbs_motif=GGAG/GAGG;rbs_spacer=5-10bp;gc_cont=0.466
#matched_seq:	13145	CP000034	Shigella dysenteriae Sd197, complete genome.	Gammaproteobacteria	conserved hypothetical protein	ABB62137	Yes	100
#input_seq:	NODE_8_length_169155_cov_26.305547_34 # 34680 # 35276 # 1 # ID=8_34;partial=00;start_type=ATG;rbs_motif=GGAG/GAGG;rbs_spacer=5-10bp;gc_cont=0.528
#matched_seq:	16375	CP000266	Shigella flexneri 5 str. 8401, complete genome.	Gammaproteobacteria	part of formate-dependent nitrite reductase complex	ABF06120	Yes	100
#input_seq:	NODE_13_length_130584_cov_24.254053_39 # 38550 # 39146 # 1 # ID=13_39;partial=00;start_type=ATG;rbs_motif=None;rbs_spacer=None;gc_cont=0.518
#matched_seq:	13145	CP000034	Shigella dysenteriae Sd197, complete genome.	Gammaproteobacteria	conserved hypothetical protein	ABB61025	Yes	100
#input_seq:	NODE_62_length_10901_cov_21.623074_6 # 6683 # 7240 # 1 # ID=62_6;partial=00;start_type=ATG;rbs_motif=GGA/GAG/AGG;rbs_spacer=5-10bp;gc_cont=0.527
#matched_seq:	11752	CP000057	Haemophilus influenzae 86-028NP, complete genome.	Gammaproteobacteria	transposon Tn3 resolvase	AAX87127	Yes	100
#input_seq:	NODE_38_length_36781_cov_30.424456_47 # 30514 # 30876 # 1 # ID=38_47;partial=00;start_type=ATG;rbs_motif=AGGAG;rbs_spacer=5-10bp;gc_cont=0.501
#matched_seq:	32509	AP010953	Escherichia coli O26:H11 str. 11368 DNA, complete genome.	Gammaproteobacteria	hypothetical protein	BAI26905	Yes	100
#input_seq:	NODE_4_length_205322_cov_24.930213_39 # 43344 # 43934 # -1 # ID=4_39;partial=00;start_type=ATG;rbs_motif=None;rbs_spacer=None;gc_cont=0.501
#matched_seq:	13145	CP000034	Shigella dysenteriae Sd197, complete genome.	Gammaproteobacteria	repressor for uid operon	ABB61946	Yes	100
#input_seq:	NODE_3_length_211032_cov_26.699111_48 # 52723 # 53310 # -1 # ID=3_48;partial=00;start_type=ATG;rbs_motif=None;rbs_spacer=None;gc_cont=0.566
#matched_seq:	13146	CP000036	Shigella boydii Sb227, complete genome.	Gammaproteobacteria	conserved hypothetical protein	ABB67957	Yes	100
#input_seq:	NODE_53_length_17066_cov_24.689592_14 # 12900 # 13442 # 1 # ID=53_14;partial=00;start_type=ATG;rbs_motif=AGGA;rbs_spacer=5-10bp;gc_cont=0.446
#matched_seq:	226	BA000007	Escherichia coli O157:H7 str. Sakai DNA, complete genome.	Gammaproteobacteria	putative fimbrial-like protein	BAB34015	Yes	100
#input_seq:	NODE_17_length_109093_cov_23.607043_56 # 62690 # 62830 # -1 # ID=17_56;partial=00;start_type=ATG;rbs_motif=None;rbs_spacer=None;gc_cont=0.426
#matched_seq:	226	BA000007	Escherichia coli O157:H7 str. Sakai DNA, complete genome.	Gammaproteobacteria	hypothetical protein	BAB36126	Yes	100
#input_seq:	NODE_5_length_194304_cov_26.275944_100 # 96567 # 97142 # 1 # ID=5_100;partial=00;start_type=ATG;rbs_motif=AGGA;rbs_spacer=5-10bp;gc_cont=0.469
#matched_seq:	33375	CU928161	Escherichia coli S88 chromosome, complete genome.	Gammaproteobacteria	putative anti-terminator regulatory protein	CAR04276	Yes	100
#input_seq:	NODE_1_length_395916_cov_26.444055_62 # 62480 # 62974 # -1 # ID=1_62;partial=00;start_type=ATG;rbs_motif=AGGAG;rbs_spacer=5-10bp;gc_cont=0.481
#matched_seq:	313	AE014075	Escherichia coli CFT073, complete genome.	Gammaproteobacteria	Protein yfbU	AAN81289	Yes	100
#input_seq:	NODE_15_length_118475_cov_27.313448_114 # 117663 # 118226 # -1 # ID=15_114;partial=00;start_type=ATG;rbs_motif=GGxGG;rbs_spacer=5-10bp;gc_cont=0.516
#matched_seq:	259	AE005174	Escherichia coli O157:H7 EDL933, complete genome.	Gammaproteobacteria	PTS system N-acetylgalactosamine-specific IIC component 1	AAG58271	Yes	100
#input_seq:	NODE_3_length_211032_cov_26.699111_8 # 8861 # 9433 # -1 # ID=3_8;partial=00;start_type=ATG;rbs_motif=GGA/GAG/AGG;rbs_spacer=5-10bp;gc_cont=0.471
#matched_seq:	13146	CP000036	Shigella boydii Sb227, complete genome.	Gammaproteobacteria	conserved hypothetical protein	ABB67994	Yes	100
#input_seq:	NODE_14_length_122603_cov_25.136035_102 # 110521 # 111027 # -1 # ID=14_102;partial=00;start_type=ATG;rbs_motif=None;rbs_spacer=None;gc_cont=0.527
#matched_seq:	33369	CU928158	Escherichia fergusonii ATCC 35469 chromosome, complete genome.	Gammaproteobacteria	conserved hypothetical protein	CAQ91083	Yes	100
#input_seq:	NODE_30_length_50014_cov_23.878105_38 # 37148 # 37678 # -1 # ID=30_38;partial=00;start_type=ATG;rbs_motif=AGGA;rbs_spacer=5-10bp;gc_cont=0.475
#matched_seq:	13146	CP000036	Shigella boydii Sb227, complete genome.	Gammaproteobacteria	cytochrome b(561)	ABB66274	Yes	100
#input_seq:	NODE_8_length_169155_cov_26.305547_29 # 30382 # 30948 # 1 # ID=8_29;partial=00;start_type=ATG;rbs_motif=GGAG/GAGG;rbs_spacer=5-10bp;gc_cont=0.543
#matched_seq:	13960	CP000800	Escherichia coli E24377A, complete genome.	Gammaproteobacteria	cytochrome c nitrite reductase, pentaheme subunit	ABV19791	Yes	100
#input_seq:	NODE_42_length_30892_cov_26.278466_6 # 6421 # 6846 # 1 # ID=42_6;partial=00;start_type=ATG;rbs_motif=GGAGG;rbs_spacer=5-10bp;gc_cont=0.538
#matched_seq:	13146	CP000036	Shigella boydii Sb227, complete genome.	Gammaproteobacteria	conserved hypothetical protein	ABB68463	Yes	100
#input_seq:	NODE_11_length_141029_cov_27.038289_15 # 18569 # 19129 # -1 # ID=11_15;partial=00;start_type=ATG;rbs_motif=GGAG/GAGG;rbs_spacer=5-10bp;gc_cont=0.488
#matched_seq:	313	AE014075	Escherichia coli CFT073, complete genome.	Gammaproteobacteria	Protein ytfJ precursor	AAN82162	Yes	100
#input_seq:	NODE_3_length_211032_cov_26.699111_177 # 190788 # 191351 # 1 # ID=3_177;partial=00;start_type=ATG;rbs_motif=GGAG/GAGG;rbs_spacer=5-10bp;gc_cont=0.532
#matched_seq:	13145	CP000034	Shigella dysenteriae Sd197, complete genome.	Gammaproteobacteria	p-aminobenzoate synthetase, component II	ABB63499	Yes	100
#input_seq:	NODE_10_length_166666_cov_25.279970_49 # 58334 # 58873 # -1 # ID=10_49;partial=00;start_type=ATG;rbs_motif=GGA/GAG/AGG;rbs_spacer=5-10bp;gc_cont=0.570
#matched_seq:	16375	CP000266	Shigella flexneri 5 str. 8401, complete genome.	Gammaproteobacteria	primosomal protein I	ABF06366	Yes	100
#input_seq:	NODE_11_length_141029_cov_27.038289_117 # 129074 # 129625 # -1 # ID=11_117;partial=00;start_type=ATG;rbs_motif=AGGA;rbs_spacer=5-10bp;gc_cont=0.498
#matched_seq:	16375	CP000266	Shigella flexneri 5 str. 8401, complete genome.	Gammaproteobacteria	conserved hypothetical protein	ABF05187	Yes	100
#input_seq:	NODE_29_length_50441_cov_28.063203_42 # 42955 # 43503 # -1 # ID=29_42;partial=00;start_type=ATG;rbs_motif=GGA/GAG/AGG;rbs_spacer=5-10bp;gc_cont=0.505
#matched_seq:	13145	CP000034	Shigella dysenteriae Sd197, complete genome.	Gammaproteobacteria	putative enzyme	ABB63203	Yes	100
#input_seq:	NODE_7_length_171455_cov_26.138477_87 # 90832 # 91026 # -1 # ID=7_87;partial=00;start_type=ATG;rbs_motif=AGGA;rbs_spacer=5-10bp;gc_cont=0.441
#matched_seq:	226	BA000007	Escherichia coli O157:H7 str. Sakai DNA, complete genome.	Gammaproteobacteria	putative fimbrial-like protein	BAB34444	Yes	100
#input_seq:	NODE_18_length_106441_cov_25.902666_114 # 102413 # 102934 # -1 # ID=18_114;partial=00;start_type=ATG;rbs_motif=None;rbs_spacer=None;gc_cont=0.540
#matched_seq:	13146	CP000036	Shigella boydii Sb227, complete genome.	Gammaproteobacteria	conserved hypothetical protein	ABB66616	Yes	100
#input_seq:	NODE_13_length_130584_cov_24.254053_34 # 33980 # 34516 # -1 # ID=13_34;partial=00;start_type=ATG;rbs_motif=GGAG/GAGG;rbs_spacer=5-10bp;gc_cont=0.507
#matched_seq:	13146	CP000036	Shigella boydii Sb227, complete genome.	Gammaproteobacteria	putative DEOR-type transcriptional regulator	ABB65415	Yes	100
#input_seq:	NODE_1_length_395916_cov_26.444055_197 # 204705 # 205130 # -1 # ID=1_197;partial=00;start_type=ATG;rbs_motif=GGA/GAG/AGG;rbs_spacer=11-12bp;gc_cont=0.519
#matched_seq:	13145	CP000034	Shigella dysenteriae Sd197, complete genome.	Gammaproteobacteria	conserved hypothetical protein	ABB62686	Yes	100
#input_seq:	NODE_10_length_166666_cov_25.279970_114 # 125489 # 126022 # -1 # ID=10_114;partial=00;start_type=ATG;rbs_motif=AGGA;rbs_spacer=5-10bp;gc_cont=0.391
#matched_seq:	226	BA000007	Escherichia coli O157:H7 str. Sakai DNA, complete genome.	Gammaproteobacteria	putative fimbrial protein	BAB33447	Yes	100
#input_seq:	NODE_10_length_166666_cov_25.279970_139 # 154631 # 155161 # 1 # ID=10_139;partial=00;start_type=ATG;rbs_motif=None;rbs_spacer=None;gc_cont=0.550
#matched_seq:	40647	FN554766	Escherichia coli 042 complete genome.	Gammaproteobacteria	glutathione-regulated potassium-efflux system ancillary protein	CBG32882	Yes	100
#input_seq:	NODE_2_length_230301_cov_24.830945_156 # 174014 # 174541 # -1 # ID=2_156;partial=00;start_type=GTG;rbs_motif=GGAG/GAGG;rbs_spacer=5-10bp;gc_cont=0.591
#matched_seq:	13960	CP000800	Escherichia coli E24377A, complete genome.	Gammaproteobacteria	primosomal replication protein N''	ABV19275	Yes	100
#input_seq:	NODE_3_length_211032_cov_26.699111_7 # 7535 # 8062 # -1 # ID=3_7;partial=00;start_type=ATG;rbs_motif=AGGAG;rbs_spacer=5-10bp;gc_cont=0.330
#matched_seq:	13151	CP000038	Shigella sonnei Ss046, complete genome.	Gammaproteobacteria	conserved hypothetical protein	AAZ90126	Yes	100
#input_seq:	NODE_31_length_48482_cov_18.279619_33 # 32151 # 32678 # -1 # ID=31_33;partial=00;start_type=ATG;rbs_motif=GGA/GAG/AGG;rbs_spacer=5-10bp;gc_cont=0.527
#matched_seq:	20045	CP001118	Salmonella enterica subsp. enterica serovar Heidelberg str. SL476 plasmid pSL47	Gammaproteobacteria	1, complete sequence.	ACF65738	Yes	100
#input_seq:	NODE_41_length_33434_cov_24.203080_13 # 14524 # 15042 # 1 # ID=41_13;partial=00;start_type=ATG;rbs_motif=GGA/GAG/AGG;rbs_spacer=5-10bp;gc_cont=0.459
#matched_seq:	13151	CP000038	Shigella sonnei Ss046, complete genome.	Gammaproteobacteria	conserved hypothetical protein	AAZ89372	Yes	100
#input_seq:	NODE_21_length_86876_cov_25.084704_68 # 49451 # 49969 # -1 # ID=21_68;partial=00;start_type=GTG;rbs_motif=GGA/GAG/AGG;rbs_spacer=5-10bp;gc_cont=0.499
#matched_seq:	13145	CP000034	Shigella dysenteriae Sd197, complete genome.	Gammaproteobacteria	conserved hypothetical protein	ABB61717	Yes	100
#input_seq:	NODE_9_length_167252_cov_26.787417_80 # 86633 # 86941 # 1 # ID=9_80;partial=00;start_type=ATG;rbs_motif=None;rbs_spacer=None;gc_cont=0.498
#matched_seq:	16259	CP000243	Escherichia coli UTI89, complete genome.	Gammaproteobacteria	conserved hypothetical protein	ABE05645	Yes	100
#input_seq:	NODE_14_length_122603_cov_25.136035_58 # 64234 # 64734 # -1 # ID=14_58;partial=00;start_type=ATG;rbs_motif=GGAG/GAGG;rbs_spacer=5-10bp;gc_cont=0.501
#matched_seq:	15637	CP001063	Shigella boydii CDC 3083-94, complete genome.	Gammaproteobacteria	periplasmic protein CpxP	ACD09422	Yes	100
#input_seq:	NODE_10_length_166666_cov_25.279970_32 # 40255 # 40767 # -1 # ID=10_32;partial=00;start_type=ATG;rbs_motif=AGGAG;rbs_spacer=5-10bp;gc_cont=0.550
#matched_seq:	13146	CP000036	Shigella boydii Sb227, complete genome.	Gammaproteobacteria	4-hydroxyphenylacetate 3-monooxygenase coupling protein	ABB68817	Yes	100
#input_seq:	NODE_24_length_70369_cov_26.025939_35 # 38492 # 38941 # -1 # ID=24_35;partial=00;start_type=ATG;rbs_motif=AGGA;rbs_spacer=5-10bp;gc_cont=0.500
#matched_seq:	13145	CP000034	Shigella dysenteriae Sd197, complete genome.	Gammaproteobacteria	putative glutamate mutase S	ABB60864	Yes	100
#input_seq:	NODE_12_length_136790_cov_26.010654_18 # 32373 # 32861 # -1 # ID=12_18;partial=00;start_type=ATG;rbs_motif=AGGA;rbs_spacer=5-10bp;gc_cont=0.499
#matched_seq:	313	AE014075	Escherichia coli CFT073, complete genome.	Gammaproteobacteria	Ecotin precursor	AAN81204	Yes	100
#input_seq:	NODE_85_length_2767_cov_19.835985_2 # 1495 # 1929 # 1 # ID=85_2;partial=00;start_type=ATG;rbs_motif=AGGAGG;rbs_spacer=3-4bp;gc_cont=0.485
#matched_seq:	13145	CP000034	Shigella dysenteriae Sd197, complete genome.	Gammaproteobacteria	putative filament protein	ABB61599	Yes	100
#input_seq:	NODE_1_length_395916_cov_26.444055_203 # 210050 # 210550 # -1 # ID=1_203;partial=00;start_type=ATG;rbs_motif=GGAGG;rbs_spacer=5-10bp;gc_cont=0.581
#matched_seq:	13145	CP000034	Shigella dysenteriae Sd197, complete genome.	Gammaproteobacteria	conserved hypothetical protein	ABB62690	Yes	100
#input_seq:	NODE_45_length_26142_cov_23.982741_16 # 15993 # 16496 # 1 # ID=45_16;partial=00;start_type=ATG;rbs_motif=AGGAG;rbs_spacer=5-10bp;gc_cont=0.514
#matched_seq:	13145	CP000034	Shigella dysenteriae Sd197, complete genome.	Gammaproteobacteria	conserved hypothetical protein	ABB61806	Yes	100
#input_seq:	NODE_16_length_114355_cov_24.978841_12 # 10848 # 11351 # -1 # ID=16_12;partial=00;start_type=ATG;rbs_motif=AGGA;rbs_spacer=5-10bp;gc_cont=0.482
#matched_seq:	13145	CP000034	Shigella dysenteriae Sd197, complete genome.	Gammaproteobacteria	ferritin-like protein	ABB61273	Yes	100
#input_seq:	NODE_38_length_36781_cov_30.424456_42 # 28289 # 28489 # -1 # ID=38_42;partial=00;start_type=ATG;rbs_motif=GGAGG;rbs_spacer=5-10bp;gc_cont=0.433
#matched_seq:	16259	CP000243	Escherichia coli UTI89, complete genome.	Gammaproteobacteria	hypothetical protein	ABE08459	Yes	100
#input_seq:	NODE_15_length_118475_cov_27.313448_32 # 34695 # 35123 # 1 # ID=15_32;partial=00;start_type=ATG;rbs_motif=None;rbs_spacer=None;gc_cont=0.506
#matched_seq:	16259	CP000243	Escherichia coli UTI89, complete genome.	Gammaproteobacteria	50S ribosomal subunit protein L13	ABE09105	Yes	100
#input_seq:	NODE_73_length_6632_cov_15.592467_2 # 2038 # 2424 # 1 # ID=73_2;partial=00;start_type=ATG;rbs_motif=AGGA;rbs_spacer=5-10bp;gc_cont=0.390
#matched_seq:	33369	CU928144	Escherichia fergusonii str. ATCC 35469T plasmid pEFER, complete genome.	Gammaproteobacteria	conserved hypothetical protein	CAQ86955	Yes	100
#input_seq:	NODE_12_length_136790_cov_26.010654_20 # 33269 # 33763 # 1 # ID=12_20;partial=00;start_type=GTG;rbs_motif=GGA/GAG/AGG;rbs_spacer=5-10bp;gc_cont=0.552
#matched_seq:	13960	CP000800	Escherichia coli E24377A, complete genome.	Gammaproteobacteria	ferredoxin-type protein NapF	ABV20745	Yes	100
#input_seq:	NODE_9_length_167252_cov_26.787417_121 # 136036 # 136494 # -1 # ID=9_121;partial=00;start_type=ATG;rbs_motif=GGAG/GAGG;rbs_spacer=5-10bp;gc_cont=0.527
#matched_seq:	16259	CP000243	Escherichia coli UTI89, complete genome.	Gammaproteobacteria	MraZ protein	ABE05600	Yes	100
#input_seq:	NODE_66_length_9874_cov_24.372422_2 # 1889 # 2269 # -1 # ID=66_2;partial=00;start_type=ATG;rbs_motif=GGA/GAG/AGG;rbs_spacer=5-10bp;gc_cont=0.562
#matched_seq:	313	AE014075	Escherichia coli CFT073, complete genome.	Gammaproteobacteria	Hypothetical protein ytfH	AAN83732	Yes	100
#input_seq:	NODE_7_length_171455_cov_26.138477_56 # 58539 # 58817 # -1 # ID=7_56;partial=00;start_type=ATG;rbs_motif=AGGAG;rbs_spacer=5-10bp;gc_cont=0.516
#matched_seq:	33369	CU928158	Escherichia fergusonii ATCC 35469 chromosome, complete genome.	Gammaproteobacteria	acylphosphatase	CAQ88634	Yes	100
#input_seq:	NODE_33_length_45219_cov_13.878559_1 # 108 # 599 # -1 # ID=33_1;partial=00;start_type=ATG;rbs_motif=GGxGG;rbs_spacer=5-10bp;gc_cont=0.648
#matched_seq:	18747	CP000604	Salmonella enterica subsp. enterica serovar Newport str. SL254 plasmid pSN254, complete sequence.	Gammaproteobacteria	conserved hypothetical protein	ABO41073	Yes	100
#input_seq:	NODE_5_length_194304_cov_26.275944_55 # 56422 # 56841 # -1 # ID=5_55;partial=00;start_type=ATG;rbs_motif=GGA/GAG/AGG;rbs_spacer=5-10bp;gc_cont=0.457
#matched_seq:	13145	CP000034	Shigella dysenteriae Sd197, complete genome.	Gammaproteobacteria	conserved hypothetical protein	ABB62942	Yes	100
#input_seq:	NODE_41_length_33434_cov_24.203080_15 # 16274 # 16756 # 1 # ID=41_15;partial=00;start_type=ATG;rbs_motif=AGGA;rbs_spacer=5-10bp;gc_cont=0.516
#matched_seq:	13960	CP000800	Escherichia coli E24377A, complete genome.	Gammaproteobacteria	OmpA family protein	ABV19885	Yes	100
#input_seq:	NODE_18_length_106441_cov_25.902666_109 # 98795 # 99250 # -1 # ID=18_109;partial=00;start_type=ATG;rbs_motif=GGA/GAG/AGG;rbs_spacer=5-10bp;gc_cont=0.421
#matched_seq:	13960	CP000800	Escherichia coli E24377A, complete genome.	Gammaproteobacteria	minor curlin protein CsgB	ABV20253	Yes	100
#input_seq:	NODE_11_length_141029_cov_27.038289_128 # 138353 # 138835 # 1 # ID=11_128;partial=00;start_type=ATG;rbs_motif=None;rbs_spacer=None;gc_cont=0.495
#matched_seq:	226	BA000007	Escherichia coli O157:H7 str. Sakai DNA, complete genome.	Gammaproteobacteria	hypothetical protein	BAB37406	Yes	100
#input_seq:	NODE_11_length_141029_cov_27.038289_52 # 56503 # 56985 # -1 # ID=11_52;partial=00;start_type=ATG;rbs_motif=GGAGG;rbs_spacer=3-4bp;gc_cont=0.524
#matched_seq:	13151	CP000038	Shigella sonnei Ss046, complete genome.	Gammaproteobacteria	conserved hypothetical protein	AAZ89746	Yes	100
#input_seq:	NODE_8_length_169155_cov_26.305547_69 # 69384 # 69719 # -1 # ID=8_69;partial=00;start_type=ATG;rbs_motif=GGAG/GAGG;rbs_spacer=5-10bp;gc_cont=0.464
#matched_seq:	16259	CP000243	Escherichia coli UTI89, complete genome.	Gammaproteobacteria	hypothetical protein PhnA	ABE10110	Yes	100
#input_seq:	NODE_22_length_76696_cov_23.739947_63 # 70128 # 70580 # 1 # ID=22_63;partial=00;start_type=ATG;rbs_motif=AGGAG;rbs_spacer=5-10bp;gc_cont=0.521
#matched_seq:	13145	CP000034	Shigella dysenteriae Sd197, complete genome.	Gammaproteobacteria	conserved hypothetical protein	ABB64054	Yes	100
#input_seq:	NODE_62_length_10901_cov_21.623074_8 # 8716 # 8856 # 1 # ID=62_8;partial=00;start_type=ATG;rbs_motif=GGA/GAG/AGG;rbs_spacer=5-10bp;gc_cont=0.546
#matched_seq:	21069	AP006726	Klebsiella pneumoniae NTUH-K2044 plasmid pK2044 DNA, complete genome.	Gammaproteobacteria	Tn903 transposase	BAH66116	Yes	100
#input_seq:	NODE_12_length_136790_cov_26.010654_109 # 129580 # 130041 # -1 # ID=12_109;partial=00;start_type=ATG;rbs_motif=GGAG/GAGG;rbs_spacer=5-10bp;gc_cont=0.424
#matched_seq:	13151	CP000038	Shigella sonnei Ss046, complete genome.	Gammaproteobacteria	conserved hypothetical protein	AAZ88820	Yes	100
#input_seq:	NODE_12_length_136790_cov_26.010654_25 # 38048 # 38497 # 1 # ID=12_25;partial=00;start_type=ATG;rbs_motif=GGAG/GAGG;rbs_spacer=5-10bp;gc_cont=0.558
#matched_seq:	13151	CP000038	Shigella sonnei Ss046, complete genome.	Gammaproteobacteria	cytochrome c-type protein	AAZ88908	Yes	100
#input_seq:	NODE_44_length_26313_cov_31.352746_4 # 1066 # 1533 # -1 # ID=44_4;partial=00;start_type=ATG;rbs_motif=GGAG/GAGG;rbs_spacer=5-10bp;gc_cont=0.474
#matched_seq:	226	BA000007	Escherichia coli O157:H7 str. Sakai DNA, complete genome.	Gammaproteobacteria	leader peptidase HopD	BAB37611	Yes	100
#input_seq:	NODE_8_length_169155_cov_26.305547_112 # 119812 # 120129 # 1 # ID=8_112;partial=00;start_type=ATG;rbs_motif=GGAG/GAGG;rbs_spacer=5-10bp;gc_cont=0.525
#matched_seq:	13146	CP000036	Shigella boydii Sb227, complete genome.	Gammaproteobacteria	SugE	ABB68725	Yes	100
#input_seq:	NODE_4_length_205322_cov_24.930213_47 # 52142 # 52582 # 1 # ID=4_47;partial=00;start_type=ATG;rbs_motif=GGAG/GAGG;rbs_spacer=5-10bp;gc_cont=0.490
#matched_seq:	226	BA000007	Escherichia coli O157:H7 str. Sakai DNA, complete genome.	Gammaproteobacteria	hypothetical protein	BAB35758	Yes	100
#input_seq:	NODE_8_length_169155_cov_26.305547_154 # 164089 # 164553 # 1 # ID=8_154;partial=00;start_type=ATG;rbs_motif=AGGA;rbs_spacer=5-10bp;gc_cont=0.546
#matched_seq:	40647	FN554766	Escherichia coli 042 complete genome.	Gammaproteobacteria	ascorbate-specific PTS system EIIA component	CBG37497	Yes	100
#input_seq:	NODE_28_length_59658_cov_26.712217_20 # 22875 # 23327 # -1 # ID=28_20;partial=00;start_type=ATG;rbs_motif=AGGAG;rbs_spacer=5-10bp;gc_cont=0.501
#matched_seq:	226	BA000007	Escherichia coli O157:H7 str. Sakai DNA, complete genome.	Gammaproteobacteria	hypothetical protein	BAB38652	Yes	100
#input_seq:	NODE_5_length_194304_cov_26.275944_64 # 64475 # 64936 # -1 # ID=5_64;partial=00;start_type=ATG;rbs_motif=None;rbs_spacer=None;gc_cont=0.498
#matched_seq:	13960	CP000800	Escherichia coli E24377A, complete genome.	Gammaproteobacteria	formate hydrogenlyase regulatory protein HycA	ABV18639	Yes	100
#input_seq:	NODE_18_length_106441_cov_25.902666_108 # 98296 # 98754 # -1 # ID=18_108;partial=00;start_type=ATG;rbs_motif=GGxGG;rbs_spacer=5-10bp;gc_cont=0.505
#matched_seq:	226	BA000007	Escherichia coli O157:H7 str. Sakai DNA, complete genome.	Gammaproteobacteria	curlin major subunit CsgA	BAB34843	Yes	100
#input_seq:	NODE_14_length_122603_cov_25.136035_32 # 40627 # 40944 # 1 # ID=14_32;partial=00;start_type=ATG;rbs_motif=AGGA/GGAG/GAGG;rbs_spacer=11-12bp;gc_cont=0.519
#matched_seq:	16259	CP000243	Escherichia coli UTI89, complete genome.	Gammaproteobacteria	transcriptional repressor	ABE09935	Yes	100
#input_seq:	NODE_4_length_205322_cov_24.930213_156 # 166141 # 166491 # -1 # ID=4_156;partial=00;start_type=ATG;rbs_motif=GGAG/GAGG;rbs_spacer=5-10bp;gc_cont=0.499
#matched_seq:	16375	CP000266	Shigella flexneri 5 str. 8401, complete genome.	Gammaproteobacteria	PEP-dependent phosphotransferase enzyme III	ABF03671	Yes	100
#input_seq:	NODE_8_length_169155_cov_26.305547_5 # 3126 # 3368 # 1 # ID=8_5;partial=00;start_type=ATG;rbs_motif=GGAG/GAGG;rbs_spacer=5-10bp;gc_cont=0.494
#matched_seq:	13145	CP000034	Shigella dysenteriae Sd197, complete genome.	Gammaproteobacteria	conserved hypothetical protein	ABB64398	Yes	100
#input_seq:	NODE_30_length_50014_cov_23.878105_10 # 10670 # 11119 # 1 # ID=30_10;partial=00;start_type=ATG;rbs_motif=GGA/GAG/AGG;rbs_spacer=5-10bp;gc_cont=0.529
#matched_seq:	16235	CP000247	Escherichia coli 536, complete genome.	Gammaproteobacteria	hypothetical protein YdcZ (putative membrane protein)	ABG69456	Yes	100
#input_seq:	NODE_22_length_76696_cov_23.739947_38 # 45165 # 45614 # -1 # ID=22_38;partial=00;start_type=ATG;rbs_motif=AGGAGG;rbs_spacer=3-4bp;gc_cont=0.487
#matched_seq:	42729	CP001846	Escherichia coli O55:H7 str. CB9615, complete genome.	Gammaproteobacteria	hypothetical protein	ADD58936	Yes	100
#input_seq:	NODE_10_length_166666_cov_25.279970_58 # 65575 # 66021 # 1 # ID=10_58;partial=00;start_type=ATG;rbs_motif=None;rbs_spacer=None;gc_cont=0.526
#matched_seq:	32509	AP010953	Escherichia coli O26:H11 str. 11368 DNA, complete genome.	Gammaproteobacteria	acetylase for 30S ribosomal subunit protein S18	BAI28698	Yes	100
#input_seq:	NODE_5_length_194304_cov_26.275944_147 # 149187 # 149630 # 1 # ID=5_147;partial=00;start_type=ATG;rbs_motif=GGxGG;rbs_spacer=3-4bp;gc_cont=0.550
#matched_seq:	20079	CP000948	Escherichia coli str. K12 substr. DH10B, complete genome.	Gammaproteobacteria	predicted Fe-S metabolism protein	ACB03924	No	100
#input_seq:	NODE_8_length_169155_cov_26.305547_68 # 68483 # 68926 # -1 # ID=8_68;partial=00;start_type=ATG;rbs_motif=GGAG/GAGG;rbs_spacer=5-10bp;gc_cont=0.518
#matched_seq:	13960	CP000800	Escherichia coli E24377A, complete genome.	Gammaproteobacteria	putative phnB protein	ABV18527	Yes	100
#input_seq:	NODE_3_length_211032_cov_26.699111_151 # 165931 # 166335 # 1 # ID=3_151;partial=00;start_type=ATG;rbs_motif=GGAG/GAGG;rbs_spacer=5-10bp;gc_cont=0.523
#matched_seq:	13145	CP000034	Shigella dysenteriae Sd197, complete genome.	Gammaproteobacteria	conserved hypothetical protein	ABB63652	Yes	100
#input_seq:	NODE_21_length_86876_cov_25.084704_77 # 56268 # 56651 # -1 # ID=21_77;partial=00;start_type=ATG;rbs_motif=GGAG/GAGG;rbs_spacer=5-10bp;gc_cont=0.451
#matched_seq:	16375	CP000266	Shigella flexneri 5 str. 8401, complete genome.	Gammaproteobacteria	multiple antibiotic resistance	ABF03767	Yes	100
#input_seq:	NODE_3_length_211032_cov_26.699111_96 # 95839 # 96279 # -1 # ID=3_96;partial=00;start_type=ATG;rbs_motif=AGGAG;rbs_spacer=5-10bp;gc_cont=0.508
#matched_seq:	13146	CP000036	Shigella boydii Sb227, complete genome.	Gammaproteobacteria	conserved hypothetical protein	ABB67931	Yes	100
#input_seq:	NODE_9_length_167252_cov_26.787417_73 # 78494 # 78934 # -1 # ID=9_73;partial=00;start_type=ATG;rbs_motif=AGGAG;rbs_spacer=5-10bp;gc_cont=0.499
#matched_seq:	13146	CP000036	Shigella boydii Sb227, complete genome.	Gammaproteobacteria	putative PTS enzyme II B component	ABB64851	Yes	100
#input_seq:	NODE_19_length_93832_cov_25.297327_17 # 19212 # 19541 # 1 # ID=19_17;partial=00;start_type=ATG;rbs_motif=GGAG/GAGG;rbs_spacer=5-10bp;gc_cont=0.512
#matched_seq:	16235	CP000247	Escherichia coli 536, complete genome.	Gammaproteobacteria	thioredoxin 1	ABG71937	Yes	100
#input_seq:	NODE_21_length_86876_cov_25.084704_78 # 56671 # 57105 # -1 # ID=21_78;partial=00;start_type=GTG;rbs_motif=GGA/GAG/AGG;rbs_spacer=5-10bp;gc_cont=0.476
#matched_seq:	27739	CP001164	Escherichia coli O157:H7 str. EC4115, complete genome.	Gammaproteobacteria	multiple antibiotic resistance protein MarR	ACI39552	Yes	100
#input_seq:	NODE_15_length_118475_cov_27.313448_88 # 92993 # 93394 # 1 # ID=15_88;partial=00;start_type=ATG;rbs_motif=AGGAG;rbs_spacer=5-10bp;gc_cont=0.530
#matched_seq:	40647	FN554766	Escherichia coli 042 complete genome.	Gammaproteobacteria	ribosome-binding factor A	CBG36285	Yes	100
#input_seq:	NODE_14_length_122603_cov_25.136035_49 # 56834 # 57262 # -1 # ID=14_49;partial=00;start_type=ATG;rbs_motif=AGGAG;rbs_spacer=5-10bp;gc_cont=0.434
#matched_seq:	13145	CP000034	Shigella dysenteriae Sd197, complete genome.	Gammaproteobacteria	putative regulator	ABB63766	Yes	100
#input_seq:	NODE_8_length_169155_cov_26.305547_148 # 158822 # 159151 # -1 # ID=8_148;partial=00;start_type=ATG;rbs_motif=GGA/GAG/AGG;rbs_spacer=5-10bp;gc_cont=0.491
#matched_seq:	13145	CP000034	Shigella dysenteriae Sd197, complete genome.	Gammaproteobacteria	conserved hypothetical protein	ABB64247	Yes	100
#input_seq:	NODE_1_length_395916_cov_26.444055_17 # 15405 # 15830 # 1 # ID=1_17;partial=00;start_type=GTG;rbs_motif=AGGA;rbs_spacer=5-10bp;gc_cont=0.472
#matched_seq:	16259	CP000243	Escherichia coli UTI89, complete genome.	Gammaproteobacteria	putative Nudix hydrolase YfaO	ABE08000	Yes	100
#input_seq:	NODE_97_length_1349_cov_11.346972_1 # 401 # 826 # -1 # ID=97_1;partial=00;start_type=ATG;rbs_motif=GGAGG;rbs_spacer=5-10bp;gc_cont=0.549
#matched_seq:	9618	AY509004	Salmonella enterica subsp. enterica serovar Choleraesuis str. SC-B67 plasmid pSC138, complete sequence.	Gammaproteobacteria	probable antirestriction protein KlcA	AAS76406	Yes	100
#input_seq:	NODE_5_length_194304_cov_26.275944_140 # 143533 # 143955 # 1 # ID=5_140;partial=00;start_type=ATG;rbs_motif=GGAG/GAGG;rbs_spacer=5-10bp;gc_cont=0.489
#matched_seq:	13145	CP000034	Shigella dysenteriae Sd197, complete genome.	Gammaproteobacteria	protein of fucose operon	ABB63041	Yes	100
#input_seq:	NODE_13_length_130584_cov_24.254053_44 # 43307 # 43690 # -1 # ID=13_44;partial=00;start_type=ATG;rbs_motif=AGGAG;rbs_spacer=5-10bp;gc_cont=0.484
#matched_seq:	13960	CP000800	Escherichia coli E24377A, complete genome.	Gammaproteobacteria	biofilm regulator BssR	ABV19922	Yes	100
#input_seq:	NODE_73_length_6632_cov_15.592467_7 # 5800 # 6216 # 1 # ID=73_7;partial=00;start_type=ATG;rbs_motif=GGA/GAG/AGG;rbs_spacer=5-10bp;gc_cont=0.360
#matched_seq:	33369	CU928144	Escherichia fergusonii str. ATCC 35469T plasmid pEFER, complete genome.	Gammaproteobacteria	TetD, putative operon control protein	CAQ86950	Yes	100
#input_seq:	NODE_13_length_130584_cov_24.254053_92 # 101259 # 101669 # -1 # ID=13_92;partial=00;start_type=ATG;rbs_motif=AGGAG;rbs_spacer=5-10bp;gc_cont=0.545
#matched_seq:	13146	CP000036	Shigella boydii Sb227, complete genome.	Gammaproteobacteria	conserved hypothetical protein	ABB65355	Yes	100
#input_seq:	NODE_9_length_167252_cov_26.787417_83 # 88761 # 89123 # -1 # ID=9_83;partial=00;start_type=ATG;rbs_motif=GGAG/GAGG;rbs_spacer=5-10bp;gc_cont=0.518
#matched_seq:	13145	CP000034	Shigella dysenteriae Sd197, complete genome.	Gammaproteobacteria	conserved hypothetical protein	ABB60266	Yes	100
#input_seq:	NODE_6_length_182093_cov_24.228092_75 # 81674 # 82003 # -1 # ID=6_75;partial=00;start_type=ATG;rbs_motif=GGA/GAG/AGG;rbs_spacer=5-10bp;gc_cont=0.479
#matched_seq:	13145	CP000034	Shigella dysenteriae Sd197, complete genome.	Gammaproteobacteria	conserved hypothetical protein	ABB61453	Yes	100
#input_seq:	NODE_1_length_395916_cov_26.444055_218 # 223401 # 223736 # -1 # ID=1_218;partial=00;start_type=ATG;rbs_motif=AGxAGG/AGGxGG;rbs_spacer=5-10bp;gc_cont=0.518
#matched_seq:	13960	CP000800	Escherichia coli E24377A, complete genome.	Gammaproteobacteria	ethanolamine utilization protein EutS	ABV18926	Yes	100
#input_seq:	NODE_13_length_130584_cov_24.254053_76 # 80686 # 80946 # 1 # ID=13_76;partial=00;start_type=ATG;rbs_motif=GGAG/GAGG;rbs_spacer=5-10bp;gc_cont=0.529
#matched_seq:	13151	CP000038	Shigella sonnei Ss046, complete genome.	Gammaproteobacteria	conserved hypothetical protein	AAZ87533	Yes	100
#input_seq:	NODE_3_length_211032_cov_26.699111_42 # 47290 # 47691 # -1 # ID=3_42;partial=00;start_type=ATG;rbs_motif=GGA/GAG/AGG;rbs_spacer=5-10bp;gc_cont=0.560
#matched_seq:	13145	CP000034	Shigella dysenteriae Sd197, complete genome.	Gammaproteobacteria	conserved hypothetical protein	ABB63605	Yes	100
#input_seq:	NODE_81_length_3846_cov_21.149771_5 # 3336 # 3503 # -1 # ID=81_5;partial=00;start_type=ATG;rbs_motif=GGA/GAG/AGG;rbs_spacer=5-10bp;gc_cont=0.435
#matched_seq:	33413	CU928145	Escherichia coli 55989 chromosome, complete genome.	Gammaproteobacteria	putative tolA protein (fragment) of prophage	CAU97570	Yes	100
#input_seq:	NODE_17_length_109093_cov_23.607043_33 # 37274 # 37603 # 1 # ID=17_33;partial=00;start_type=ATG;rbs_motif=GGA/GAG/AGG;rbs_spacer=5-10bp;gc_cont=0.476
#matched_seq:	13146	CP000036	Shigella boydii Sb227, complete genome.	Gammaproteobacteria	putative alpha helix protein	ABB65503	Yes	100
#input_seq:	NODE_21_length_86876_cov_25.084704_69 # 50245 # 50637 # 1 # ID=21_69;partial=00;start_type=ATG;rbs_motif=AGGAG;rbs_spacer=5-10bp;gc_cont=0.471
#matched_seq:	13145	CP000034	Shigella dysenteriae Sd197, complete genome.	Gammaproteobacteria	conserved hypothetical protein	ABB61718	Yes	100
#input_seq:	NODE_1_length_395916_cov_26.444055_165 # 172138 # 172509 # 1 # ID=1_165;partial=00;start_type=ATG;rbs_motif=None;rbs_spacer=None;gc_cont=0.487
#matched_seq:	32571	FM180568	Escherichia coli 0127:H6 E2348/69 complete genome, strain E2348/69.	Gammaproteobacteria	predicted DNA-binding transcriptional regulator	CAS10136	Yes	100
#input_seq:	NODE_16_length_114355_cov_24.978841_105 # 103886 # 104233 # -1 # ID=16_105;partial=00;start_type=ATG;rbs_motif=GGAG/GAGG;rbs_spacer=5-10bp;gc_cont=0.514
#matched_seq:	13145	CP000034	Shigella dysenteriae Sd197, complete genome.	Gammaproteobacteria	conserved hypothetical protein	ABB61833	Yes	100
#input_seq:	NODE_10_length_166666_cov_25.279970_7 # 7851 # 8243 # 1 # ID=10_7;partial=00;start_type=ATG;rbs_motif=AGGAG;rbs_spacer=5-10bp;gc_cont=0.489
#matched_seq:	225	U00096	Escherichia coli str. K-12 substr. MG1655, complete genome.	Gammaproteobacteria	RpoS stabilzer after DNA damage, anti-RssB factor	AAC77282	No	100
#input_seq:	NODE_3_length_211032_cov_26.699111_75 # 76386 # 76655 # -1 # ID=3_75;partial=00;start_type=ATG;rbs_motif=AGGAG;rbs_spacer=5-10bp;gc_cont=0.456
#matched_seq:	33375	CU928161	Escherichia coli S88 chromosome, complete genome.	Gammaproteobacteria	conserved hypothetical protein	CAR05081	Yes	100
#input_seq:	NODE_2_length_230301_cov_24.830945_144 # 159712 # 160023 # -1 # ID=2_144;partial=00;start_type=ATG;rbs_motif=AGGA;rbs_spacer=5-10bp;gc_cont=0.564
#matched_seq:	13145	CP000034	Shigella dysenteriae Sd197, complete genome.	Gammaproteobacteria	conserved hypothetical protein	ABB60603	Yes	100
#input_seq:	NODE_18_length_106441_cov_25.902666_111 # 100659 # 101048 # 1 # ID=18_111;partial=00;start_type=ATG;rbs_motif=GGA/GAG/AGG;rbs_spacer=5-10bp;gc_cont=0.426
#matched_seq:	13151	CP000038	Shigella sonnei Ss046, complete genome.	Gammaproteobacteria	curli production assembly/transport component, 2nd curli operon	AAZ87775	Yes	100
#input_seq:	NODE_28_length_59658_cov_26.712217_33 # 38203 # 38589 # -1 # ID=28_33;partial=00;start_type=ATG;rbs_motif=AGGA;rbs_spacer=5-10bp;gc_cont=0.496
#matched_seq:	27739	CP001164	Escherichia coli O157:H7 str. EC4115, complete genome.	Gammaproteobacteria	soluble cytochrome b562	ACI35245	Yes	100
#input_seq:	NODE_12_length_136790_cov_26.010654_55 # 70095 # 70349 # 1 # ID=12_55;partial=00;start_type=ATG;rbs_motif=GGA/GAG/AGG;rbs_spacer=5-10bp;gc_cont=0.557
#matched_seq:	27739	CP001164	Escherichia coli O157:H7 str. EC4115, complete genome.	Gammaproteobacteria	conserved hypothetical protein	ACI35682	Yes	100
#input_seq:	NODE_3_length_211032_cov_26.699111_84 # 84029 # 84412 # -1 # ID=3_84;partial=00;start_type=ATG;rbs_motif=None;rbs_spacer=None;gc_cont=0.557
#matched_seq:	13146	CP000036	Shigella boydii Sb227, complete genome.	Gammaproteobacteria	conserved hypothetical protein	ABB67941	Yes	100
#input_seq:	NODE_11_length_141029_cov_27.038289_123 # 136320 # 136703 # 1 # ID=11_123;partial=00;start_type=ATG;rbs_motif=GGxGG;rbs_spacer=5-10bp;gc_cont=0.542
#matched_seq:	13145	CP000034	Shigella dysenteriae Sd197, complete genome.	Gammaproteobacteria	conserved hypothetical protein	ABB63281	Yes	100
#input_seq:	NODE_11_length_141029_cov_27.038289_124 # 136850 # 137218 # 1 # ID=11_124;partial=00;start_type=ATG;rbs_motif=GGA/GAG/AGG;rbs_spacer=5-10bp;gc_cont=0.482
#matched_seq:	226	BA000007	Escherichia coli O157:H7 str. Sakai DNA, complete genome.	Gammaproteobacteria	hypothetical protein	BAB37402	Yes	100
#input_seq:	NODE_10_length_166666_cov_25.279970_39 # 47501 # 47881 # -1 # ID=10_39;partial=00;start_type=ATG;rbs_motif=AGGA;rbs_spacer=5-10bp;gc_cont=0.504
#matched_seq:	33415	CU928163	Escherichia coli UMN026 chromosome, complete genome.	Gammaproteobacteria	5-carboxymethyl-2-hydroxymuconate delta-isomerase	CAR16083	Yes	100
#input_seq:	NODE_8_length_169155_cov_26.305547_18 # 15897 # 16178 # -1 # ID=8_18;partial=00;start_type=ATG;rbs_motif=GGAG/GAGG;rbs_spacer=5-10bp;gc_cont=0.528
#matched_seq:	40647	FN554766	Escherichia coli 042 complete genome.	Gammaproteobacteria	putative membrane protein	CBG37253	Yes	100
#input_seq:	NODE_7_length_171455_cov_26.138477_58 # 60160 # 60477 # 1 # ID=7_58;partial=00;start_type=ATG;rbs_motif=GGAGG;rbs_spacer=5-10bp;gc_cont=0.560
#matched_seq:	13146	CP000036	Shigella boydii Sb227, complete genome.	Gammaproteobacteria	conserved hypothetical protein	ABB66829	Yes	100
#input_seq:	NODE_9_length_167252_cov_26.787417_119 # 134731 # 135096 # -1 # ID=9_119;partial=00;start_type=ATG;rbs_motif=GGAG/GAGG;rbs_spacer=5-10bp;gc_cont=0.511
#matched_seq:	13145	CP000034	Shigella dysenteriae Sd197, complete genome.	Gammaproteobacteria	cell division protein	ABB60348	Yes	100
#input_seq:	NODE_2_length_230301_cov_24.830945_93 # 107099 # 107431 # 1 # ID=2_93;partial=00;start_type=ATG;rbs_motif=GGAG/GAGG;rbs_spacer=5-10bp;gc_cont=0.498
#matched_seq:	16259	CP000243	Escherichia coli UTI89, complete genome.	Gammaproteobacteria	hypothetical protein YajC	ABE05930	Yes	100
#input_seq:	NODE_22_length_76696_cov_23.739947_40 # 46060 # 46422 # 1 # ID=22_40;partial=00;start_type=ATG;rbs_motif=GGA/GAG/AGG;rbs_spacer=5-10bp;gc_cont=0.507
#matched_seq:	13146	CP000036	Shigella boydii Sb227, complete genome.	Gammaproteobacteria	conserved hypothetical protein	ABB68170	Yes	100
#input_seq:	NODE_5_length_194304_cov_26.275944_65 # 65148 # 65498 # 1 # ID=5_65;partial=00;start_type=ATG;rbs_motif=GGAGG;rbs_spacer=3-4bp;gc_cont=0.527
#matched_seq:	16259	CP000243	Escherichia coli UTI89, complete genome.	Gammaproteobacteria	HypA protein	ABE08541	Yes	100
#input_seq:	NODE_2_length_230301_cov_24.830945_184 # 206024 # 206386 # 1 # ID=2_184;partial=00;start_type=ATG;rbs_motif=AGGA;rbs_spacer=5-10bp;gc_cont=0.441
#matched_seq:	16259	CP000243	Escherichia coli UTI89, complete genome.	Gammaproteobacteria	hypothetical protein	ABE06023	Yes	100
#input_seq:	NODE_34_length_44362_cov_25.945315_10 # 12058 # 12420 # 1 # ID=34_10;partial=00;start_type=ATG;rbs_motif=None;rbs_spacer=None;gc_cont=0.534
#matched_seq:	13145	CP000034	Shigella dysenteriae Sd197, complete genome.	Gammaproteobacteria	conserved hypothetical protein	ABB60818	Yes	100
#input_seq:	NODE_32_length_45704_cov_24.087939_6 # 6132 # 6416 # -1 # ID=32_6;partial=00;start_type=ATG;rbs_motif=GGAG/GAGG;rbs_spacer=5-10bp;gc_cont=0.519
#matched_seq:	13146	CP000036	Shigella boydii Sb227, complete genome.	Gammaproteobacteria	conserved hypothetical protein	ABB66191	Yes	100
#input_seq:	NODE_14_length_122603_cov_25.136035_86 # 92448 # 92582 # -1 # ID=14_86;partial=00;start_type=ATG;rbs_motif=AGxAGG/AGGxGG;rbs_spacer=5-10bp;gc_cont=0.437
#matched_seq:	16375	CP000266	Shigella flexneri 5 str. 8401, complete genome.	Gammaproteobacteria	conserved hypothetical protein	ABF05636	Yes	100
#input_seq:	NODE_45_length_26142_cov_23.982741_25 # 22008 # 22367 # -1 # ID=45_25;partial=00;start_type=ATG;rbs_motif=AGGAG;rbs_spacer=5-10bp;gc_cont=0.492
#matched_seq:	13145	CP000034	Shigella dysenteriae Sd197, complete genome.	Gammaproteobacteria	conserved hypothetical protein	ABB61818	Yes	100
#input_seq:	NODE_16_length_114355_cov_24.978841_104 # 103165 # 103464 # -1 # ID=16_104;partial=00;start_type=ATG;rbs_motif=AGGA;rbs_spacer=5-10bp;gc_cont=0.447
#matched_seq:	13146	CP000036	Shigella boydii Sb227, complete genome.	Gammaproteobacteria	conserved hypothetical protein	ABB65904	Yes	100
#input_seq:	NODE_11_length_141029_cov_27.038289_76 # 79260 # 79559 # 1 # ID=11_76;partial=00;start_type=ATG;rbs_motif=GGA/GAG/AGG;rbs_spacer=5-10bp;gc_cont=0.497
#matched_seq:	19469	CP000970	Escherichia coli SMS-3-5, complete genome.	Gammaproteobacteria	conserved hypothetical protein	ACB20187	No	100
#input_seq:	NODE_12_length_136790_cov_26.010654_40 # 52589 # 52873 # -1 # ID=12_40;partial=00;start_type=ATG;rbs_motif=GGA/GAG/AGG;rbs_spacer=5-10bp;gc_cont=0.498
#matched_seq:	16375	CP000266	Shigella flexneri 5 str. 8401, complete genome.	Gammaproteobacteria	50S ribosomal subunit protein L25	ABF04379	Yes	100
#input_seq:	NODE_8_length_169155_cov_26.305547_14 # 10945 # 11301 # 1 # ID=8_14;partial=00;start_type=ATG;rbs_motif=GGAG/GAGG;rbs_spacer=5-10bp;gc_cont=0.507
#matched_seq:	13145	CP000034	Shigella dysenteriae Sd197, complete genome.	Gammaproteobacteria	conserved hypothetical protein	ABB64385	Yes	100
#input_seq:	NODE_23_length_70691_cov_28.087977_42 # 46222 # 46563 # -1 # ID=23_42;partial=00;start_type=ATG;rbs_motif=GGAG/GAGG;rbs_spacer=5-10bp;gc_cont=0.412
#matched_seq:	13146	CP000036	Shigella boydii Sb227, complete genome.	Gammaproteobacteria	conserved hypothetical protein	ABB68053	Yes	100
#input_seq:	NODE_22_length_76696_cov_23.739947_39 # 45723 # 46070 # 1 # ID=22_39;partial=00;start_type=ATG;rbs_motif=AGGAG;rbs_spacer=5-10bp;gc_cont=0.520
#matched_seq:	13145	CP000034	Shigella dysenteriae Sd197, complete genome.	Gammaproteobacteria	conserved hypothetical protein	ABB64069	Yes	100
#input_seq:	NODE_39_length_36212_cov_24.019011_12 # 11473 # 11820 # 1 # ID=39_12;partial=00;start_type=ATG;rbs_motif=GGA/GAG/AGG;rbs_spacer=5-10bp;gc_cont=0.408
#matched_seq:	226	BA000007	Escherichia coli O157:H7 str. Sakai DNA, complete genome.	Gammaproteobacteria	hypothetical protein	BAB36332	Yes	100
#input_seq:	NODE_34_length_44362_cov_25.945315_13 # 13909 # 14235 # -1 # ID=34_13;partial=00;start_type=ATG;rbs_motif=GGAG/GAGG;rbs_spacer=5-10bp;gc_cont=0.495
#matched_seq:	33639	CP001383	Shigella flexneri 2002017, complete genome.	Gammaproteobacteria	putative lipoprotein	ADA72980	Yes	100
#input_seq:	NODE_2_length_230301_cov_24.830945_65 # 75532 # 75744 # 1 # ID=2_65;partial=00;start_type=ATG;rbs_motif=GGAG/GAGG;rbs_spacer=5-10bp;gc_cont=0.488
#matched_seq:	13145	CP000034	Shigella dysenteriae Sd197, complete genome.	Gammaproteobacteria	conserved hypothetical protein	ABB60580	Yes	100
#input_seq:	NODE_5_length_194304_cov_26.275944_15 # 12061 # 12390 # 1 # ID=5_15;partial=00;start_type=ATG;rbs_motif=GGxGG;rbs_spacer=5-10bp;gc_cont=0.530
#matched_seq:	13145	CP000034	Shigella dysenteriae Sd197, complete genome.	Gammaproteobacteria	conserved hypothetical protein	ABB62900	Yes	100
#input_seq:	NODE_3_length_211032_cov_26.699111_10 # 10124 # 10462 # 1 # ID=3_10;partial=00;start_type=ATG;rbs_motif=None;rbs_spacer=None;gc_cont=0.404
#matched_seq:	13146	CP000036	Shigella boydii Sb227, complete genome.	Gammaproteobacteria	conserved hypothetical protein	ABB67992	Yes	100
#input_seq:	NODE_4_length_205322_cov_24.930213_18 # 18439 # 18747 # 1 # ID=4_18;partial=00;start_type=ATG;rbs_motif=GGAG/GAGG;rbs_spacer=5-10bp;gc_cont=0.521
#matched_seq:	13145	CP000034	Shigella dysenteriae Sd197, complete genome.	Gammaproteobacteria	acid shock protein	ABB61692	Yes	100
#input_seq:	NODE_31_length_48482_cov_18.279619_14 # 11363 # 11698 # -1 # ID=31_14;partial=00;start_type=ATG;rbs_motif=GGA/GAG/AGG;rbs_spacer=5-10bp;gc_cont=0.440
#matched_seq:	13960	CP000797	Escherichia coli E24377A plasmid pETE	Gammaproteobacteria	3, complete sequence.	ABV16316	Yes	100
#input_seq:	NODE_18_length_106441_cov_25.902666_107 # 97905 # 98237 # -1 # ID=18_107;partial=00;start_type=ATG;rbs_motif=GGAG/GAGG;rbs_spacer=5-10bp;gc_cont=0.426
#matched_seq:	16259	CP000243	Escherichia coli UTI89, complete genome.	Gammaproteobacteria	putative curli production protein CsgC	ABE06648	Yes	100
#input_seq:	NODE_3_length_211032_cov_26.699111_9 # 9688 # 10020 # 1 # ID=3_9;partial=00;start_type=ATG;rbs_motif=GGAG/GAGG;rbs_spacer=5-10bp;gc_cont=0.426
#matched_seq:	13145	CP000034	Shigella dysenteriae Sd197, complete genome.	Gammaproteobacteria	conserved hypothetical protein	ABB63519	Yes	100
#input_seq:	NODE_31_length_48482_cov_18.279619_15 # 11932 # 12264 # 1 # ID=31_15;partial=00;start_type=GTG;rbs_motif=AGGAG;rbs_spacer=5-10bp;gc_cont=0.426
#matched_seq:	9618	AY509004	Salmonella enterica subsp. enterica serovar Choleraesuis str. SC-B67 plasmid pSC138, complete sequence.	Gammaproteobacteria	relaxosome component	AAS76382	Yes	100
#input_seq:	NODE_10_length_166666_cov_25.279970_30 # 37459 # 37662 # -1 # ID=10_30;partial=00;start_type=ATG;rbs_motif=GGA/GAG/AGG;rbs_spacer=5-10bp;gc_cont=0.500
#matched_seq:	33413	CU928145	Escherichia coli 55989 chromosome, complete genome.	Gammaproteobacteria	conserved hypothetical protein	CAV02134	Yes	100
#input_seq:	NODE_1_length_395916_cov_26.444055_159 # 165561 # 165887 # 1 # ID=1_159;partial=00;start_type=ATG;rbs_motif=AGGAG;rbs_spacer=5-10bp;gc_cont=0.541
#matched_seq:	13146	CP000036	Shigella boydii Sb227, complete genome.	Gammaproteobacteria	conserved hypothetical protein	ABB66977	Yes	100
#input_seq:	NODE_16_length_114355_cov_24.978841_10 # 9730 # 10053 # -1 # ID=16_10;partial=00;start_type=ATG;rbs_motif=None;rbs_spacer=None;gc_cont=0.506
#matched_seq:	13145	CP000034	Shigella dysenteriae Sd197, complete genome.	Gammaproteobacteria	conserved hypothetical protein	ABB61271	Yes	100
#input_seq:	NODE_18_length_106441_cov_25.902666_58 # 51347 # 51583 # -1 # ID=18_58;partial=00;start_type=ATG;rbs_motif=AGGA/GGAG/GAGG;rbs_spacer=11-12bp;gc_cont=0.477
#matched_seq:	13030	CP000880	Salmonella enterica subsp. arizonae serovar 62:z4,z23:--, complete genome.	Gammaproteobacteria	hypothetical protein	ABX21688	Yes	100
#input_seq:	NODE_5_length_194304_cov_26.275944_88 # 84804 # 85127 # -1 # ID=5_88;partial=00;start_type=ATG;rbs_motif=AGGA;rbs_spacer=5-10bp;gc_cont=0.472
#matched_seq:	226	BA000007	Escherichia coli O157:H7 str. Sakai DNA, complete genome.	Gammaproteobacteria	putative cytochrome oxidase subunit	BAB37026	Yes	100
#input_seq:	NODE_7_length_171455_cov_26.138477_37 # 39137 # 39442 # 1 # ID=7_37;partial=00;start_type=ATG;rbs_motif=AGGA;rbs_spacer=5-10bp;gc_cont=0.585
#matched_seq:	13145	CP000034	Shigella dysenteriae Sd197, complete genome.	Gammaproteobacteria	conserved hypothetical protein	ABB61135	Yes	100
#input_seq:	NODE_82_length_3303_cov_280.914673_2 # 1289 # 1612 # 1 # ID=82_2;partial=00;start_type=ATG;rbs_motif=GGAG/GAGG;rbs_spacer=5-10bp;gc_cont=0.509
#matched_seq:	13151	CP000642	Shigella sonnei Ss046 plasmid pSS04	Gammaproteobacteria	pB, complete sequence.	ABO87513	Yes	100
#input_seq:	NODE_4_length_205322_cov_24.930213_158 # 167985 # 168305 # -1 # ID=4_158;partial=00;start_type=ATG;rbs_motif=GGAG/GAGG;rbs_spacer=5-10bp;gc_cont=0.439
#matched_seq:	13146	CP000036	Shigella boydii Sb227, complete genome.	Gammaproteobacteria	PEP-dependent phosphotransferase enzyme IV	ABB65978	Yes	100
#input_seq:	NODE_14_length_122603_cov_25.136035_20 # 25078 # 25398 # -1 # ID=14_20;partial=00;start_type=ATG;rbs_motif=GGAG/GAGG;rbs_spacer=5-10bp;gc_cont=0.517
#matched_seq:	13145	CP000034	Shigella dysenteriae Sd197, complete genome.	Gammaproteobacteria	PTS system fructose-like IIB component 1	ABB63730	Yes	100
#input_seq:	NODE_13_length_130584_cov_24.254053_19 # 20329 # 20649 # -1 # ID=13_19;partial=00;start_type=ATG;rbs_motif=GGA/GAG/AGG;rbs_spacer=5-10bp;gc_cont=0.383
#matched_seq:	226	BA000007	Escherichia coli O157:H7 str. Sakai DNA, complete genome.	Gammaproteobacteria	putative PTS system enzyme IIB	BAB34364	Yes	100
#input_seq:	NODE_102_length_1088_cov_221.246618_1 # 121 # 375 # -1 # ID=102_1;partial=00;start_type=ATG;rbs_motif=GGAGG;rbs_spacer=5-10bp;gc_cont=0.537
#matched_seq:	16259	CP000243	Escherichia coli UTI89, complete genome.	Gammaproteobacteria	hypothetical protein	ABE05727	Yes	100
#input_seq:	NODE_20_length_93357_cov_24.998241_40 # 47654 # 47959 # -1 # ID=20_40;partial=00;start_type=ATG;rbs_motif=None;rbs_spacer=None;gc_cont=0.493
#matched_seq:	226	BA000007	Escherichia coli O157:H7 str. Sakai DNA, complete genome.	Gammaproteobacteria	putative holin protein	BAB35044	Yes	100
#input_seq:	NODE_45_length_26142_cov_23.982741_6 # 4118 # 4390 # -1 # ID=45_6;partial=00;start_type=ATG;rbs_motif=AGGAG;rbs_spacer=5-10bp;gc_cont=0.447
#matched_seq:	13146	CP000036	Shigella boydii Sb227, complete genome.	Gammaproteobacteria	conserved hypothetical protein	ABB65945	Yes	100
#input_seq:	NODE_37_length_37218_cov_26.646033_7 # 8028 # 8345 # 1 # ID=37_7;partial=00;start_type=ATG;rbs_motif=None;rbs_spacer=None;gc_cont=0.569
#matched_seq:	313	AE014075	Escherichia coli CFT073, complete genome.	Gammaproteobacteria	IS1 protein InsB	AAN82934	Yes	100
#input_seq:	NODE_24_length_70369_cov_26.025939_30 # 32711 # 33028 # -1 # ID=24_30;partial=00;start_type=ATG;rbs_motif=AGGAG;rbs_spacer=5-10bp;gc_cont=0.387
#matched_seq:	19469	CP000970	Escherichia coli SMS-3-5, complete genome.	Gammaproteobacteria	conserved hypothetical protein	ACB16858	No	100
#input_seq:	NODE_20_length_93357_cov_24.998241_57 # 57152 # 57367 # 1 # ID=20_57;partial=00;start_type=ATG;rbs_motif=GGA/GAG/AGG;rbs_spacer=5-10bp;gc_cont=0.495
#matched_seq:	33415	CU928163	Escherichia coli UMN026 chromosome, complete genome.	Gammaproteobacteria	conserved hypothetical protein	CAR11795	Yes	100
#input_seq:	NODE_11_length_141029_cov_27.038289_57 # 60309 # 60623 # 1 # ID=11_57;partial=00;start_type=ATG;rbs_motif=AGGAG;rbs_spacer=5-10bp;gc_cont=0.511
#matched_seq:	13146	CP000036	Shigella boydii Sb227, complete genome.	Gammaproteobacteria	conserved hypothetical protein	ABB67405	Yes	100
#input_seq:	NODE_15_length_118475_cov_27.313448_25 # 27545 # 27808 # -1 # ID=15_25;partial=00;start_type=ATG;rbs_motif=GGAG/GAGG;rbs_spacer=5-10bp;gc_cont=0.489
#matched_seq:	13146	CP000036	Shigella boydii Sb227, complete genome.	Gammaproteobacteria	conserved hypothetical protein	ABB67652	Yes	100
#input_seq:	NODE_39_length_36212_cov_24.019011_13 # 11830 # 12144 # 1 # ID=39_13;partial=00;start_type=ATG;rbs_motif=GGAG/GAGG;rbs_spacer=5-10bp;gc_cont=0.403
#matched_seq:	226	BA000007	Escherichia coli O157:H7 str. Sakai DNA, complete genome.	Gammaproteobacteria	putative outer membrane protein	BAB36333	Yes	100
#input_seq:	NODE_29_length_50441_cov_28.063203_31 # 33065 # 33376 # 1 # ID=29_31;partial=00;start_type=ATG;rbs_motif=AGGA;rbs_spacer=5-10bp;gc_cont=0.452
#matched_seq:	13145	CP000034	Shigella dysenteriae Sd197, complete genome.	Gammaproteobacteria	conserved hypothetical protein	ABB63191	Yes	100
#input_seq:	NODE_8_length_169155_cov_26.305547_153 # 163774 # 164079 # 1 # ID=8_153;partial=00;start_type=ATG;rbs_motif=AGGAG;rbs_spacer=5-10bp;gc_cont=0.507
#matched_seq:	16259	CP000243	Escherichia coli UTI89, complete genome.	Gammaproteobacteria	putative PTS system IIB protein; subunit of SgaTBA, a putative PTS permease	ABE10198	Yes	100
#input_seq:	NODE_18_length_106441_cov_25.902666_106 # 97473 # 97784 # -1 # ID=18_106;partial=00;start_type=ATG;rbs_motif=AGGA;rbs_spacer=5-10bp;gc_cont=0.436
#matched_seq:	13151	CP000038	Shigella sonnei Ss046, complete genome.	Gammaproteobacteria	conserved hypothetical protein	AAZ87783	Yes	100
#input_seq:	NODE_19_length_93832_cov_25.297327_73 # 80382 # 80651 # 1 # ID=19_73;partial=00;start_type=ATG;rbs_motif=GGAG/GAGG;rbs_spacer=5-10bp;gc_cont=0.456
#matched_seq:	13145	CP000034	Shigella dysenteriae Sd197, complete genome.	Gammaproteobacteria	conserved hypothetical protein	ABB63841	Yes	100
#input_seq:	NODE_2_length_230301_cov_24.830945_64 # 74964 # 75272 # -1 # ID=2_64;partial=00;start_type=ATG;rbs_motif=GGAGG;rbs_spacer=5-10bp;gc_cont=0.521
#matched_seq:	13146	CP000036	Shigella boydii Sb227, complete genome.	Gammaproteobacteria	conserved hypothetical protein	ABB64989	Yes	100
#input_seq:	NODE_40_length_34181_cov_16.462207_38 # 31514 # 31822 # 1 # ID=40_38;partial=00;start_type=ATG;rbs_motif=None;rbs_spacer=None;gc_cont=0.447
#matched_seq:	20045	CP001118	Salmonella enterica subsp. enterica serovar Heidelberg str. SL476 plasmid pSL47	Gammaproteobacteria	1, complete sequence.	ACF65772	Yes	100
#input_seq:	NODE_7_length_171455_cov_26.138477_26 # 26804 # 27109 # 1 # ID=7_26;partial=00;start_type=ATG;rbs_motif=GGA/GAG/AGG;rbs_spacer=5-10bp;gc_cont=0.536
#matched_seq:	13146	CP000036	Shigella boydii Sb227, complete genome.	Gammaproteobacteria	conserved hypothetical protein	ABB66798	Yes	100
#input_seq:	NODE_33_length_45219_cov_13.878559_7 # 5742 # 6047 # 1 # ID=33_7;partial=00;start_type=ATG;rbs_motif=AGxAGG/AGGxGG;rbs_spacer=5-10bp;gc_cont=0.582
#matched_seq:	18747	CP000604	Salmonella enterica subsp. enterica serovar Newport str. SL254 plasmid pSN254, complete sequence.	Gammaproteobacteria	transcriptional regulator, LysR family protein	ABO41065	Yes	100
#input_seq:	NODE_27_length_60218_cov_25.212345_44 # 52979 # 53164 # -1 # ID=27_44;partial=00;start_type=ATG;rbs_motif=GGA/GAG/AGG;rbs_spacer=5-10bp;gc_cont=0.484
#matched_seq:	32513	AP010960	Escherichia coli O111:H- str. 11128 DNA, complete genome.	Gammaproteobacteria	hypothetical protein	BAI34558	Yes	100
#input_seq:	NODE_8_length_169155_cov_26.305547_147 # 158398 # 158673 # -1 # ID=8_147;partial=00;start_type=ATG;rbs_motif=GGAG/GAGG;rbs_spacer=5-10bp;gc_cont=0.511
#matched_seq:	13146	CP000036	Shigella boydii Sb227, complete genome.	Gammaproteobacteria	conserved hypothetical protein	ABB68689	Yes	100
#input_seq:	NODE_36_length_41717_cov_26.336475_23 # 21299 # 21508 # -1 # ID=36_23;partial=00;start_type=ATG;rbs_motif=GGA/GAG/AGG;rbs_spacer=5-10bp;gc_cont=0.438
#matched_seq:	12716	CP000822	Citrobacter koseri ATCC BAA-895, complete genome.	Gammaproteobacteria	hypothetical protein	ABV13643	Yes	100
#input_seq:	NODE_18_length_106441_cov_25.902666_90 # 81707 # 81952 # 1 # ID=18_90;partial=00;start_type=ATG;rbs_motif=AGxAGG/AGGxGG;rbs_spacer=5-10bp;gc_cont=0.484
#matched_seq:	16259	CP000243	Escherichia coli UTI89, complete genome.	Gammaproteobacteria	hypothetical protein	ABE06668	Yes	100
#input_seq:	NODE_23_length_70691_cov_28.087977_39 # 44228 # 44527 # -1 # ID=23_39;partial=00;start_type=ATG;rbs_motif=None;rbs_spacer=None;gc_cont=0.470
#matched_seq:	13145	CP000034	Shigella dysenteriae Sd197, complete genome.	Gammaproteobacteria	conserved hypothetical protein	ABB64234	Yes	100
#input_seq:	NODE_14_length_122603_cov_25.136035_110 # 120037 # 120306 # -1 # ID=14_110;partial=00;start_type=ATG;rbs_motif=AGGAG;rbs_spacer=5-10bp;gc_cont=0.459
#matched_seq:	16259	CP000243	Escherichia coli UTI89, complete genome.	Gammaproteobacteria	conserved hypothetical protein YihD	ABE09857	Yes	100
#input_seq:	NODE_10_length_166666_cov_25.279970_98 # 108245 # 108541 # 1 # ID=10_98;partial=00;start_type=GTG;rbs_motif=AGGAG;rbs_spacer=5-10bp;gc_cont=0.539
#matched_seq:	226	BA000007	Escherichia coli O157:H7 str. Sakai DNA, complete genome.	Gammaproteobacteria	hypothetical protein	BAB33428	Yes	100
#input_seq:	NODE_36_length_41717_cov_26.336475_29 # 28017 # 28313 # 1 # ID=36_29;partial=00;start_type=ATG;rbs_motif=GGA/GAG/AGG;rbs_spacer=5-10bp;gc_cont=0.559
#matched_seq:	13151	CP000038	Shigella sonnei Ss046, complete genome.	Gammaproteobacteria	citrate lyase acyl carrier protein gamma chain	AAZ87336	Yes	100
#input_seq:	NODE_25_length_64021_cov_24.127586_45 # 56934 # 57230 # 1 # ID=25_45;partial=00;start_type=GTG;rbs_motif=AGGA;rbs_spacer=5-10bp;gc_cont=0.414
#matched_seq:	15637	CP001063	Shigella boydii CDC 3083-94, complete genome.	Gammaproteobacteria	plasmid stabilization system protein, RelE/ParE family	ACD10026	Yes	100
#input_seq:	NODE_1_length_395916_cov_26.444055_26 # 24123 # 24389 # -1 # ID=1_26;partial=00;start_type=ATG;rbs_motif=AGGA;rbs_spacer=5-10bp;gc_cont=0.468
#matched_seq:	13151	CP000038	Shigella sonnei Ss046, complete genome.	Gammaproteobacteria	polymyxin resistance protein B	AAZ88965	Yes	100
#input_seq:	NODE_25_length_64021_cov_24.127586_44 # 56681 # 56932 # 1 # ID=25_44;partial=00;start_type=ATG;rbs_motif=AGGAG;rbs_spacer=5-10bp;gc_cont=0.500
#matched_seq:	13960	CP000800	Escherichia coli E24377A, complete genome.	Gammaproteobacteria	putative addiction module antidote protein, CC2985 family	ABV17676	Yes	100
#input_seq:	NODE_54_length_15824_cov_22.617443_1 # 578 # 805 # 1 # ID=54_1;partial=00;start_type=ATG;rbs_motif=AGGAG;rbs_spacer=5-10bp;gc_cont=0.439
#matched_seq:	33413	CU928145	Escherichia coli 55989 chromosome, complete genome.	Gammaproteobacteria	putative tautomerase ydcE (modular protein)	CAU97448	Yes	100
#input_seq:	NODE_20_length_93357_cov_24.998241_11 # 15962 # 16255 # -1 # ID=20_11;partial=00;start_type=GTG;rbs_motif=GGAGG;rbs_spacer=5-10bp;gc_cont=0.520
#matched_seq:	408	AE014073	Shigella flexneri 2a str. 2457T, complete genome.	Gammaproteobacteria	IS1 orfB	AAP15901	Yes	100
#input_seq:	NODE_4_length_205322_cov_24.930213_144 # 154289 # 154579 # 1 # ID=4_144;partial=00;start_type=ATG;rbs_motif=GGA/GAG/AGG;rbs_spacer=5-10bp;gc_cont=0.440
#matched_seq:	13145	CP000034	Shigella dysenteriae Sd197, complete genome.	Gammaproteobacteria	conserved hypothetical protein	ABB61928	Yes	100
#input_seq:	NODE_21_length_86876_cov_25.084704_90 # 69425 # 69715 # -1 # ID=21_90;partial=00;start_type=ATG;rbs_motif=AGGAG;rbs_spacer=5-10bp;gc_cont=0.464
#matched_seq:	13145	CP000034	Shigella dysenteriae Sd197, complete genome.	Gammaproteobacteria	conserved hypothetical protein	ABB61749	Yes	100
#input_seq:	NODE_13_length_130584_cov_24.254053_30 # 30739 # 31026 # -1 # ID=13_30;partial=00;start_type=ATG;rbs_motif=GGAG/GAGG;rbs_spacer=5-10bp;gc_cont=0.503
#matched_seq:	226	BA000007	Escherichia coli O157:H7 str. Sakai DNA, complete genome.	Gammaproteobacteria	hypothetical protein	BAB34353	Yes	100
#input_seq:	NODE_6_length_182093_cov_24.228092_16 # 16581 # 16835 # 1 # ID=6_16;partial=00;start_type=ATG;rbs_motif=GGAG/GAGG;rbs_spacer=5-10bp;gc_cont=0.541
#matched_seq:	16259	CP000243	Escherichia coli UTI89, complete genome.	Gammaproteobacteria	transglycosylase associated protein	ABE06864	Yes	100
#input_seq:	NODE_5_length_194304_cov_26.275944_93 # 89534 # 89686 # -1 # ID=5_93;partial=00;start_type=ATG;rbs_motif=GGAGG;rbs_spacer=5-10bp;gc_cont=0.444
#matched_seq:	42729	CP001846	Escherichia coli O55:H7 str. CB9615, complete genome.	Gammaproteobacteria	Small toxic membrane polypeptide	ADD57923	Yes	100
#input_seq:	NODE_13_length_130584_cov_24.254053_37 # 36714 # 36992 # 1 # ID=13_37;partial=00;start_type=ATG;rbs_motif=GGA/GAG/AGG;rbs_spacer=5-10bp;gc_cont=0.534
#matched_seq:	20079	CP000948	Escherichia coli str. K12 substr. DH10B, complete genome.	Gammaproteobacteria	predicted protein	ACB02044	No	100
#input_seq:	NODE_1_length_395916_cov_26.444055_126 # 127084 # 127365 # 1 # ID=1_126;partial=00;start_type=ATG;rbs_motif=AGGAG;rbs_spacer=5-10bp;gc_cont=0.387
#matched_seq:	32571	FM180568	Escherichia coli 0127:H6 E2348/69 complete genome, strain E2348/69.	Gammaproteobacteria	predicted protein	CAS08530	Yes	100
#input_seq:	NODE_40_length_34181_cov_16.462207_22 # 19704 # 19985 # 1 # ID=40_22;partial=00;start_type=ATG;rbs_motif=AGGAG;rbs_spacer=5-10bp;gc_cont=0.383
#matched_seq:	16718	DQ381420	Escherichia coli APEC O1 plasmid pAPEC-O1-ColBM, complete sequence.	Gammaproteobacteria	conserved hypothetical protein	ABD51689	No	100
#input_seq:	NODE_20_length_93357_cov_24.998241_59 # 57732 # 58010 # 1 # ID=20_59;partial=00;start_type=ATG;rbs_motif=GGAG/GAGG;rbs_spacer=5-10bp;gc_cont=0.448
#matched_seq:	32509	AP010953	Escherichia coli O26:H11 str. 11368 DNA, complete genome.	Gammaproteobacteria	hypothetical protein	BAI23905	Yes	100
#input_seq:	NODE_55_length_15183_cov_46.251063_3 # 1942 # 2217 # 1 # ID=55_3;partial=00;start_type=GTG;rbs_motif=GGAG/GAGG;rbs_spacer=5-10bp;gc_cont=0.529
#matched_seq:	13960	CP000800	Escherichia coli E24377A, complete genome.	Gammaproteobacteria	IS1, transposase orfA	ABV18481	Yes	100
#input_seq:	NODE_51_length_18220_cov_22.021942_23 # 16994 # 17269 # 1 # ID=51_23;partial=00;start_type=GTG;rbs_motif=GGAG/GAGG;rbs_spacer=5-10bp;gc_cont=0.529
#matched_seq:	33369	CU928144	Escherichia fergusonii str. ATCC 35469T plasmid pEFER, complete genome.	Gammaproteobacteria	transposase, ORF A, insertion element IS1	CAQ86924	Yes	100
#input_seq:	NODE_2_length_230301_cov_24.830945_18 # 21286 # 21561 # 1 # ID=2_18;partial=00;start_type=ATG;rbs_motif=GGAG/GAGG;rbs_spacer=5-10bp;gc_cont=0.409
#matched_seq:	226	BA000007	Escherichia coli O157:H7 str. Sakai DNA, complete genome.	Gammaproteobacteria	hypothetical protein	BAB33806	Yes	100
#input_seq:	NODE_8_length_169155_cov_26.305547_158 # 166896 # 167171 # -1 # ID=8_158;partial=00;start_type=ATG;rbs_motif=AGGAG;rbs_spacer=5-10bp;gc_cont=0.460
#matched_seq:	13146	CP000036	Shigella boydii Sb227, complete genome.	Gammaproteobacteria	conserved hypothetical protein	ABB68678	Yes	100
#input_seq:	NODE_47_length_20408_cov_12.035008_24 # 18563 # 18838 # 1 # ID=47_24;partial=00;start_type=ATG;rbs_motif=GGAG/GAGG;rbs_spacer=5-10bp;gc_cont=0.457
#matched_seq:	16259	CP000244	Escherichia coli UTI89 plasmid pUTI89, complete sequence.	Gammaproteobacteria	hypothetical protein	ABE10636	Yes	100
#input_seq:	NODE_35_length_44111_cov_24.390756_21 # 24536 # 24808 # -1 # ID=35_21;partial=00;start_type=ATG;rbs_motif=GGAG/GAGG;rbs_spacer=5-10bp;gc_cont=0.491
#matched_seq:	20079	CP000948	Escherichia coli str. K12 substr. DH10B, complete genome.	Gammaproteobacteria	conserved protein	ACB05022	No	100
#input_seq:	NODE_28_length_59658_cov_26.712217_50 # 58286 # 58492 # -1 # ID=28_50;partial=00;start_type=ATG;rbs_motif=AGGAG;rbs_spacer=5-10bp;gc_cont=0.430
#matched_seq:	16259	CP000243	Escherichia coli UTI89, complete genome.	Gammaproteobacteria	hypothetical protein YtfK	ABE10229	Yes	100
#input_seq:	NODE_39_length_36212_cov_24.019011_14 # 12254 # 12526 # -1 # ID=39_14;partial=00;start_type=ATG;rbs_motif=GGA/GAG/AGG;rbs_spacer=5-10bp;gc_cont=0.487
#matched_seq:	13145	CP000034	Shigella dysenteriae Sd197, complete genome.	Gammaproteobacteria	conserved hypothetical protein	ABB62356	Yes	100
#input_seq:	NODE_15_length_118475_cov_27.313448_21 # 24009 # 24212 # 1 # ID=15_21;partial=00;start_type=ATG;rbs_motif=GGA/GAG/AGG;rbs_spacer=5-10bp;gc_cont=0.475
#matched_seq:	13145	CP000034	Shigella dysenteriae Sd197, complete genome.	Gammaproteobacteria	conserved hypothetical protein	ABB63408	Yes	100
#input_seq:	NODE_4_length_205322_cov_24.930213_105 # 111819 # 112007 # -1 # ID=4_105;partial=00;start_type=ATG;rbs_motif=GGAG/GAGG;rbs_spacer=5-10bp;gc_cont=0.450
#matched_seq:	13146	CP000036	Shigella boydii Sb227, complete genome.	Gammaproteobacteria	conserved hypothetical protein	ABB66064	Yes	100
#input_seq:	NODE_99_length_1274_cov_31.396687_1 # 250 # 483 # 1 # ID=99_1;partial=00;start_type=ATG;rbs_motif=AGGA;rbs_spacer=5-10bp;gc_cont=0.355
#matched_seq:	13960	CP000800	Escherichia coli E24377A, complete genome.	Gammaproteobacteria	conserved hypothetical protein	ABV20835	Yes	100
#input_seq:	NODE_20_length_93357_cov_24.998241_69 # 67824 # 68090 # -1 # ID=20_69;partial=00;start_type=ATG;rbs_motif=GGA/GAG/AGG;rbs_spacer=5-10bp;gc_cont=0.513
#matched_seq:	226	BA000007	Escherichia coli O157:H7 str. Sakai DNA, complete genome.	Gammaproteobacteria	hypothetical protein	BAB33685	Yes	100
#input_seq:	NODE_10_length_166666_cov_25.279970_17 # 22820 # 23086 # -1 # ID=10_17;partial=00;start_type=ATG;rbs_motif=GGAG/GAGG;rbs_spacer=5-10bp;gc_cont=0.551
#matched_seq:	226	BA000007	Escherichia coli O157:H7 str. Sakai DNA, complete genome.	Gammaproteobacteria	hypothetical protein	BAB38719	Yes	100
#input_seq:	NODE_3_length_211032_cov_26.699111_82 # 83232 # 83498 # 1 # ID=3_82;partial=00;start_type=ATG;rbs_motif=AGGAG;rbs_spacer=5-10bp;gc_cont=0.491
#matched_seq:	13960	CP000800	Escherichia coli E24377A, complete genome.	Gammaproteobacteria	conserved hypothetical protein	ABV19093	Yes	100
#input_seq:	NODE_31_length_48482_cov_18.279619_9 # 8088 # 8354 # 1 # ID=31_9;partial=00;start_type=ATG;rbs_motif=GGAG/GAGG;rbs_spacer=5-10bp;gc_cont=0.573
#matched_seq:	13960	CP000797	Escherichia coli E24377A plasmid pETE	Gammaproteobacteria	3, complete sequence.	ABV16337	Yes	100
#input_seq:	NODE_13_length_130584_cov_24.254053_79 # 84286 # 84552 # 1 # ID=13_79;partial=00;start_type=ATG;rbs_motif=GGAGG;rbs_spacer=5-10bp;gc_cont=0.513
#matched_seq:	313	AE014075	Escherichia coli CFT073, complete genome.	Gammaproteobacteria	Hypothetical protein ybiI	AAN79361	Yes	100
#input_seq:	NODE_59_length_13887_cov_22.743605_17 # 11197 # 11370 # 1 # ID=59_17;partial=00;start_type=ATG;rbs_motif=GGAG/GAGG;rbs_spacer=5-10bp;gc_cont=0.310
#matched_seq:	313	AE014075	Escherichia coli CFT073, complete genome.	Gammaproteobacteria	GnsB protein	AAN81628	Yes	100
#input_seq:	NODE_4_length_205322_cov_24.930213_151 # 160310 # 160573 # -1 # ID=4_151;partial=00;start_type=ATG;rbs_motif=None;rbs_spacer=None;gc_cont=0.519
#matched_seq:	13151	CP000038	Shigella sonnei Ss046, complete genome.	Gammaproteobacteria	conserved hypothetical protein	AAZ88134	Yes	100
#input_seq:	NODE_2_length_230301_cov_24.830945_67 # 77325 # 77585 # 1 # ID=2_67;partial=00;start_type=ATG;rbs_motif=AGGA;rbs_spacer=5-10bp;gc_cont=0.460
#matched_seq:	13151	CP000038	Shigella sonnei Ss046, complete genome.	Gammaproteobacteria	conserved hypothetical protein	AAZ87133	Yes	100
#input_seq:	NODE_37_length_37218_cov_26.646033_35 # 33983 # 34234 # 1 # ID=37_35;partial=00;start_type=GTG;rbs_motif=GGA/GAG/AGG;rbs_spacer=5-10bp;gc_cont=0.433
#matched_seq:	13145	CP000034	Shigella dysenteriae Sd197, complete genome.	Gammaproteobacteria	conserved hypothetical protein	ABB63145	Yes	100
#input_seq:	NODE_16_length_114355_cov_24.978841_77 # 75581 # 75817 # -1 # ID=16_77;partial=00;start_type=ATG;rbs_motif=GGAG/GAGG;rbs_spacer=5-10bp;gc_cont=0.485
#matched_seq:	13145	CP000034	Shigella dysenteriae Sd197, complete genome.	Gammaproteobacteria	conserved hypothetical protein	ABB62087	Yes	100
#input_seq:	NODE_59_length_13887_cov_22.743605_2 # 504 # 740 # -1 # ID=59_2;partial=00;start_type=ATG;rbs_motif=GGA/GAG/AGG;rbs_spacer=5-10bp;gc_cont=0.443
#matched_seq:	13960	CP000800	Escherichia coli E24377A, complete genome.	Gammaproteobacteria	putative phage excisionase protein	ABV17045	Yes	100
#input_seq:	NODE_23_length_70691_cov_28.087977_10 # 13733 # 13840 # -1 # ID=23_10;partial=00;start_type=ATG;rbs_motif=AGxAGG/AGGxGG;rbs_spacer=3-4bp;gc_cont=0.500
#matched_seq:	33369	CU928158	Escherichia fergusonii ATCC 35469 chromosome, complete genome.	Gammaproteobacteria	Small toxic polypeptide ldrD (modular protein)	CAQ91001	Yes	100
#input_seq:	NODE_27_length_60218_cov_25.212345_24 # 27700 # 27852 # -1 # ID=27_24;partial=00;start_type=ATG;rbs_motif=GGAGG;rbs_spacer=5-10bp;gc_cont=0.477
#matched_seq:	15637	CP001063	Shigella boydii CDC 3083-94, complete genome.	Gammaproteobacteria	Hok/Gef family protein	ACD09148	Yes	100
#input_seq:	NODE_31_length_48482_cov_18.279619_12 # 9597 # 9848 # -1 # ID=31_12;partial=00;start_type=ATG;rbs_motif=GGA/GAG/AGG;rbs_spacer=5-10bp;gc_cont=0.560
#matched_seq:	32509	AP010954	Escherichia coli O26:H11 str. 11368 plasmid pO2	Gammaproteobacteria	DNA, complete sequence.	BAI28773	Yes	100
#input_seq:	NODE_11_length_141029_cov_27.038289_25 # 28622 # 28870 # -1 # ID=11_25;partial=00;start_type=ATG;rbs_motif=GGAG/GAGG;rbs_spacer=5-10bp;gc_cont=0.522
#matched_seq:	13145	CP000034	Shigella dysenteriae Sd197, complete genome.	Gammaproteobacteria	hydrogenase-2 operon protein	ABB63099	Yes	100
#input_seq:	NODE_30_length_50014_cov_23.878105_12 # 11439 # 11612 # -1 # ID=30_12;partial=00;start_type=ATG;rbs_motif=GGA/GAG/AGG;rbs_spacer=5-10bp;gc_cont=0.448
#matched_seq:	13145	CP000034	Shigella dysenteriae Sd197, complete genome.	Gammaproteobacteria	conserved hypothetical protein	ABB61849	Yes	100
#input_seq:	NODE_8_length_169155_cov_26.305547_2 # 459 # 707 # -1 # ID=8_2;partial=00;start_type=ATG;rbs_motif=GGAG/GAGG;rbs_spacer=5-10bp;gc_cont=0.434
#matched_seq:	13146	CP000036	Shigella boydii Sb227, complete genome.	Gammaproteobacteria	hypothetical bacteriophage protein	ABB65828	Yes	100
#input_seq:	NODE_47_length_20408_cov_12.035008_18 # 14377 # 14625 # 1 # ID=47_18;partial=00;start_type=ATG;rbs_motif=GGAG/GAGG;rbs_spacer=5-10bp;gc_cont=0.514
#matched_seq:	20045	CP001118	Salmonella enterica subsp. enterica serovar Heidelberg str. SL476 plasmid pSL47	Gammaproteobacteria	1, complete sequence.	ACF65768	Yes	100
#input_seq:	NODE_35_length_44111_cov_24.390756_24 # 29097 # 29339 # 1 # ID=35_24;partial=00;start_type=ATG;rbs_motif=GGA/GAG/AGG;rbs_spacer=5-10bp;gc_cont=0.601
#matched_seq:	13145	CP000034	Shigella dysenteriae Sd197, complete genome.	Gammaproteobacteria	conserved hypothetical protein	ABB64124	Yes	100
#input_seq:	NODE_1_length_395916_cov_26.444055_145 # 149610 # 149852 # -1 # ID=1_145;partial=00;start_type=ATG;rbs_motif=AGGAG;rbs_spacer=5-10bp;gc_cont=0.481
#matched_seq:	13145	CP000034	Shigella dysenteriae Sd197, complete genome.	Gammaproteobacteria	conserved hypothetical protein	ABB62639	Yes	100
#input_seq:	NODE_17_length_109093_cov_23.607043_69 # 72716 # 72943 # -1 # ID=17_69;partial=00;start_type=ATG;rbs_motif=GGAG/GAGG;rbs_spacer=5-10bp;gc_cont=0.487
#matched_seq:	13145	CP000034	Shigella dysenteriae Sd197, complete genome.	Gammaproteobacteria	conserved hypothetical protein	ABB61217	Yes	100
#input_seq:	NODE_14_length_122603_cov_25.136035_105 # 115468 # 115653 # 1 # ID=14_105;partial=00;start_type=ATG;rbs_motif=AGGA;rbs_spacer=5-10bp;gc_cont=0.312
#matched_seq:	15637	CP001063	Shigella boydii CDC 3083-94, complete genome.	Gammaproteobacteria	hypothetical protein	ACD06643	Yes	100
#input_seq:	NODE_12_length_136790_cov_26.010654_81 # 101313 # 101552 # -1 # ID=12_81;partial=00;start_type=ATG;rbs_motif=AGGA;rbs_spacer=5-10bp;gc_cont=0.425
#matched_seq:	13146	CP000036	Shigella boydii Sb227, complete genome.	Gammaproteobacteria	conserved hypothetical protein	ABB65653	Yes	100
#input_seq:	NODE_6_length_182093_cov_24.228092_170 # 181544 # 181759 # -1 # ID=6_170;partial=00;start_type=ATG;rbs_motif=GGAG/GAGG;rbs_spacer=5-10bp;gc_cont=0.454
#matched_seq:	226	BA000007	Escherichia coli O157:H7 str. Sakai DNA, complete genome.	Gammaproteobacteria	hypothetical protein	BAB35353	Yes	100
#input_seq:	NODE_3_length_211032_cov_26.699111_133 # 143916 # 144152 # -1 # ID=3_133;partial=00;start_type=ATG;rbs_motif=None;rbs_spacer=None;gc_cont=0.544
#matched_seq:	13145	CP000034	Shigella dysenteriae Sd197, complete genome.	Gammaproteobacteria	conserved hypothetical protein	ABB63631	Yes	100
#input_seq:	NODE_4_length_205322_cov_24.930213_65 # 67920 # 68156 # 1 # ID=4_65;partial=00;start_type=GTG;rbs_motif=AGGA;rbs_spacer=5-10bp;gc_cont=0.489
#matched_seq:	13151	CP000038	Shigella sonnei Ss046, complete genome.	Gammaproteobacteria	conserved hypothetical protein	AAZ88213	Yes	100
#input_seq:	NODE_17_length_109093_cov_23.607043_90 # 88198 # 88431 # -1 # ID=17_90;partial=00;start_type=ATG;rbs_motif=AGGAG;rbs_spacer=5-10bp;gc_cont=0.487
#matched_seq:	12716	CP000822	Citrobacter koseri ATCC BAA-895, complete genome.	Gammaproteobacteria	hypothetical protein	ABV12154	Yes	100
#input_seq:	NODE_30_length_50014_cov_23.878105_11 # 11120 # 11353 # -1 # ID=30_11;partial=00;start_type=ATG;rbs_motif=AGGAG;rbs_spacer=5-10bp;gc_cont=0.538
#matched_seq:	13146	CP000036	Shigella boydii Sb227, complete genome.	Gammaproteobacteria	conserved hypothetical protein	ABB66212	Yes	100
#input_seq:	NODE_10_length_166666_cov_25.279970_142 # 157773 # 158006 # 1 # ID=10_142;partial=00;start_type=ATG;rbs_motif=AGGAG;rbs_spacer=5-10bp;gc_cont=0.487
#matched_seq:	16259	CP000243	Escherichia coli UTI89, complete genome.	Gammaproteobacteria	putative antitoxin of gyrase inhibiting toxin-antitoxin system	ABE05565	Yes	100
#input_seq:	NODE_2_length_230301_cov_24.830945_149 # 163820 # 164038 # -1 # ID=2_149;partial=00;start_type=ATG;rbs_motif=None;rbs_spacer=None;gc_cont=0.402
#matched_seq:	16259	CP000243	Escherichia coli UTI89, complete genome.	Gammaproteobacteria	hemolysin expression modulating protein	ABE05988	Yes	100
#input_seq:	NODE_30_length_50014_cov_23.878105_22 # 21322 # 21492 # 1 # ID=30_22;partial=00;start_type=ATG;rbs_motif=AGGA;rbs_spacer=5-10bp;gc_cont=0.515
#matched_seq:	13151	CP000038	Shigella sonnei Ss046, complete genome.	Gammaproteobacteria	conserved hypothetical protein	AAZ88394	Yes	100
#input_seq:	NODE_47_length_20408_cov_12.035008_9 # 7770 # 8000 # -1 # ID=47_9;partial=00;start_type=ATG;rbs_motif=GGAG/GAGG;rbs_spacer=5-10bp;gc_cont=0.576
#matched_seq:	19469	CP000971	Escherichia coli SMS-3-5 plasmid pSMS3	Gammaproteobacteria	30, complete sequence.	ACB20230	No	100
#input_seq:	NODE_1_length_395916_cov_26.444055_305 # 311175 # 311405 # -1 # ID=1_305;partial=00;start_type=ATG;rbs_motif=GGA/GAG/AGG;rbs_spacer=5-10bp;gc_cont=0.459
#matched_seq:	33411	CU928164	Escherichia coli IAI39 chromosome, complete genome.	Gammaproteobacteria	conserved hypothetical protein from phage origin	CAR18819	Yes	100
#input_seq:	NODE_3_length_211032_cov_26.699111_135 # 146490 # 146717 # -1 # ID=3_135;partial=00;start_type=ATG;rbs_motif=AGxAGG/AGGxGG;rbs_spacer=5-10bp;gc_cont=0.487
#matched_seq:	13145	CP000034	Shigella dysenteriae Sd197, complete genome.	Gammaproteobacteria	ferrous iron transport protein A	ABB63633	Yes	100
#input_seq:	NODE_1_length_395916_cov_26.444055_230 # 240726 # 240926 # 1 # ID=1_230;partial=00;start_type=ATG;rbs_motif=GGAG/GAGG;rbs_spacer=5-10bp;gc_cont=0.478
#matched_seq:	13145	CP000034	Shigella dysenteriae Sd197, complete genome.	Gammaproteobacteria	putative membrane protein	ABB62708	Yes	100
#input_seq:	NODE_33_length_45219_cov_13.878559_3 # 1440 # 1664 # 1 # ID=33_3;partial=00;start_type=ATG;rbs_motif=AGGAG;rbs_spacer=5-10bp;gc_cont=0.609
#matched_seq:	408	AE014073	Shigella flexneri 2a str. 2457T, complete genome.	Gammaproteobacteria	hypothetical protein	AAP17866	Yes	100
#input_seq:	NODE_47_length_20408_cov_12.035008_15 # 11767 # 11988 # -1 # ID=47_15;partial=00;start_type=ATG;rbs_motif=GGAGG;rbs_spacer=5-10bp;gc_cont=0.536
#matched_seq:	13960	CP000796	Escherichia coli E24377A plasmid pETE	Gammaproteobacteria	5, complete sequence.	ABV16279	Yes	100
#input_seq:	NODE_21_length_86876_cov_25.084704_76 # 56018 # 56236 # -1 # ID=21_76;partial=00;start_type=ATG;rbs_motif=GGAG/GAGG;rbs_spacer=5-10bp;gc_cont=0.516
#matched_seq:	226	BA000007	Escherichia coli O157:H7 str. Sakai DNA, complete genome.	Gammaproteobacteria	multiple antibiotic resistance protein	BAB35562	Yes	100
#input_seq:	NODE_6_length_182093_cov_24.228092_52 # 55178 # 55396 # 1 # ID=6_52;partial=00;start_type=ATG;rbs_motif=GGA/GAG/AGG;rbs_spacer=5-10bp;gc_cont=0.388
#matched_seq:	13151	CP000038	Shigella sonnei Ss046, complete genome.	Gammaproteobacteria	conserved hypothetical protein	AAZ88621	Yes	100
#input_seq:	NODE_4_length_205322_cov_24.930213_141 # 152054 # 152161 # 1 # ID=4_141;partial=00;start_type=ATG;rbs_motif=AGGA;rbs_spacer=5-10bp;gc_cont=0.481
#matched_seq:	13146	CP000036	Shigella boydii Sb227, complete genome.	Gammaproteobacteria	conserved hypothetical protein	ABB65993	Yes	100
#input_seq:	NODE_4_length_205322_cov_24.930213_126 # 136502 # 136693 # 1 # ID=4_126;partial=00;start_type=ATG;rbs_motif=None;rbs_spacer=None;gc_cont=0.495
#matched_seq:	27739	CP001164	Escherichia coli O157:H7 str. EC4115, complete genome.	Gammaproteobacteria	conserved hypothetical protein	ACI39421	Yes	100
#input_seq:	NODE_32_length_45704_cov_24.087939_12 # 10117 # 10332 # -1 # ID=32_12;partial=00;start_type=ATG;rbs_motif=GGAG/GAGG;rbs_spacer=5-10bp;gc_cont=0.468
#matched_seq:	13960	CP000800	Escherichia coli E24377A, complete genome.	Gammaproteobacteria	protein bdm	ABV18597	Yes	100
#input_seq:	NODE_6_length_182093_cov_24.228092_114 # 119288 # 119461 # -1 # ID=6_114;partial=00;start_type=ATG;rbs_motif=AGGA;rbs_spacer=5-10bp;gc_cont=0.483
#matched_seq:	33411	CU928164	Escherichia coli IAI39 chromosome, complete genome.	Gammaproteobacteria	conserved hypothetical protein	CAR17757	Yes	100
#input_seq:	NODE_49_length_19827_cov_26.408223_5 # 3613 # 3822 # 1 # ID=49_5;partial=00;start_type=ATG;rbs_motif=GGAG/GAGG;rbs_spacer=5-10bp;gc_cont=0.481
#matched_seq:	13146	CP000036	Shigella boydii Sb227, complete genome.	Gammaproteobacteria	putative cytoplasmic protein	ABB68081	Yes	100
#input_seq:	NODE_10_length_166666_cov_25.279970_108 # 118414 # 118566 # -1 # ID=10_108;partial=00;start_type=ATG;rbs_motif=AGGAG;rbs_spacer=5-10bp;gc_cont=0.529
#matched_seq:	13146	CP000036	Shigella boydii Sb227, complete genome.	Gammaproteobacteria	Gef	ABB64753	Yes	100
#input_seq:	NODE_7_length_171455_cov_26.138477_10 # 10687 # 10896 # -1 # ID=7_10;partial=00;start_type=ATG;rbs_motif=None;rbs_spacer=None;gc_cont=0.367
#matched_seq:	13960	CP000800	Escherichia coli E24377A, complete genome.	Gammaproteobacteria	conserved hypothetical protein	ABV19734	Yes	100
#input_seq:	NODE_16_length_114355_cov_24.978841_97 # 95815 # 96024 # 1 # ID=16_97;partial=00;start_type=ATG;rbs_motif=GGAG/GAGG;rbs_spacer=5-10bp;gc_cont=0.467
#matched_seq:	32571	FM180568	Escherichia coli 0127:H6 E2348/69 complete genome, strain E2348/69.	Gammaproteobacteria	predicted protein	CAS09488	Yes	100
#input_seq:	NODE_31_length_48482_cov_18.279619_23 # 21851 # 22060 # 1 # ID=31_23;partial=00;start_type=ATG;rbs_motif=GGAG/GAGG;rbs_spacer=5-10bp;gc_cont=0.390
#matched_seq:	20045	CP001118	Salmonella enterica subsp. enterica serovar Heidelberg str. SL476 plasmid pSL47	Gammaproteobacteria	1, complete sequence.	ACF65739	Yes	100
#input_seq:	NODE_15_length_118475_cov_27.313448_2 # 826 # 1005 # -1 # ID=15_2;partial=00;start_type=ATG;rbs_motif=GGA/GAG/AGG;rbs_spacer=5-10bp;gc_cont=0.400
#matched_seq:	13960	CP000800	Escherichia coli E24377A, complete genome.	Gammaproteobacteria	conserved hypothetical protein	ABV21174	Yes	100
#input_seq:	NODE_11_length_141029_cov_27.038289_77 # 79594 # 79794 # -1 # ID=11_77;partial=00;start_type=ATG;rbs_motif=GGAGG;rbs_spacer=5-10bp;gc_cont=0.428
#matched_seq:	16259	CP000243	Escherichia coli UTI89, complete genome.	Gammaproteobacteria	RpoS dependent glycogen biosynthesis protein	ABE08932	Yes	100
#input_seq:	NODE_1_length_395916_cov_26.444055_290 # 301853 # 302059 # -1 # ID=1_290;partial=00;start_type=ATG;rbs_motif=GGAG/GAGG;rbs_spacer=5-10bp;gc_cont=0.565
#matched_seq:	33411	CU928164	Escherichia coli IAI39 chromosome, complete genome.	Gammaproteobacteria	conserved hypothetical protein from phage origin	CAR18804	Yes	100
#input_seq:	NODE_21_length_86876_cov_25.084704_3 # 3533 # 3736 # -1 # ID=21_3;partial=00;start_type=ATG;rbs_motif=AGGAG;rbs_spacer=5-10bp;gc_cont=0.520
#matched_seq:	13145	CP000034	Shigella dysenteriae Sd197, complete genome.	Gammaproteobacteria	conserved hypothetical protein	ABB61713	Yes	100
#input_seq:	NODE_38_length_36781_cov_30.424456_18 # 12028 # 12228 # -1 # ID=38_18;partial=00;start_type=ATG;rbs_motif=None;rbs_spacer=None;gc_cont=0.547
#matched_seq:	33369	CU928158	Escherichia fergusonii ATCC 35469 chromosome, complete genome.	Gammaproteobacteria	conserved hypothetical protein	CAQ88154	Yes	100
#input_seq:	NODE_11_length_141029_cov_27.038289_74 # 77801 # 77971 # -1 # ID=11_74;partial=00;start_type=ATG;rbs_motif=GGA/GAG/AGG;rbs_spacer=5-10bp;gc_cont=0.456
#matched_seq:	13960	CP000800	Escherichia coli E24377A, complete genome.	Gammaproteobacteria	conserved hypothetical protein	ABV17017	Yes	100
#input_seq:	NODE_23_length_70691_cov_28.087977_8 # 11779 # 11970 # 1 # ID=23_8;partial=00;start_type=ATG;rbs_motif=GGAG/GAGG;rbs_spacer=5-10bp;gc_cont=0.479
#matched_seq:	13960	CP000800	Escherichia coli E24377A, complete genome.	Gammaproteobacteria	cellulose biosynthesis protein BcsF	ABV18501	Yes	100
#input_seq:	NODE_17_length_109093_cov_23.607043_27 # 28337 # 28528 # -1 # ID=17_27;partial=00;start_type=ATG;rbs_motif=GGAG/GAGG;rbs_spacer=5-10bp;gc_cont=0.469
#matched_seq:	27739	CP001164	Escherichia coli O157:H7 str. EC4115, complete genome.	Gammaproteobacteria	transcriptional regulator, AlpA family	ACI36276	Yes	100
#input_seq:	NODE_23_length_70691_cov_28.087977_6 # 9750 # 9938 # -1 # ID=23_6;partial=00;start_type=ATG;rbs_motif=GGA/GAG/AGG;rbs_spacer=5-10bp;gc_cont=0.450
#matched_seq:	13145	CP000034	Shigella dysenteriae Sd197, complete genome.	Gammaproteobacteria	conserved hypothetical protein	ABB64423	Yes	100
#input_seq:	NODE_17_length_109093_cov_23.607043_70 # 73106 # 73294 # 1 # ID=17_70;partial=00;start_type=ATG;rbs_motif=AGGAG;rbs_spacer=5-10bp;gc_cont=0.513
#matched_seq:	13145	CP000034	Shigella dysenteriae Sd197, complete genome.	Gammaproteobacteria	conserved hypothetical protein	ABB61218	Yes	100
#input_seq:	NODE_36_length_41717_cov_26.336475_37 # 35380 # 35469 # 1 # ID=36_37;partial=00;start_type=ATG;rbs_motif=GGA/GAG/AGG;rbs_spacer=5-10bp;gc_cont=0.444
#matched_seq:	27739	CP001164	Escherichia coli O157:H7 str. EC4115, complete genome.	Gammaproteobacteria	hypothetical protein	ACI37021	Yes	100
#input_seq:	NODE_45_length_26142_cov_23.982741_24 # 21822 # 22004 # -1 # ID=45_24;partial=00;start_type=ATG;rbs_motif=GGA/GAG/AGG;rbs_spacer=5-10bp;gc_cont=0.459
#matched_seq:	13145	CP000034	Shigella dysenteriae Sd197, complete genome.	Gammaproteobacteria	conserved hypothetical protein	ABB61817	Yes	100
#input_seq:	NODE_16_length_114355_cov_24.978841_103 # 102866 # 103045 # 1 # ID=16_103;partial=00;start_type=ATG;rbs_motif=AGGAG;rbs_spacer=5-10bp;gc_cont=0.561
#matched_seq:	13145	CP000034	Shigella dysenteriae Sd197, complete genome.	Gammaproteobacteria	conserved hypothetical protein	ABB61837	Yes	100
#input_seq:	NODE_3_length_211032_cov_26.699111_24 # 24345 # 24518 # -1 # ID=3_24;partial=00;start_type=ATG;rbs_motif=GGAG/GAGG;rbs_spacer=5-10bp;gc_cont=0.494
#matched_seq:	33411	CU928164	Escherichia coli IAI39 chromosome, complete genome.	Gammaproteobacteria	conserved hypothetical protein	CAR20103	Yes	100
#input_seq:	NODE_4_length_205322_cov_24.930213_117 # 126293 # 126469 # -1 # ID=4_117;partial=00;start_type=ATG;rbs_motif=GGA/GAG/AGG;rbs_spacer=5-10bp;gc_cont=0.418
#matched_seq:	13960	CP000800	Escherichia coli E24377A, complete genome.	Gammaproteobacteria	hypothetical protein	ABV17849	Yes	100
#input_seq:	NODE_30_length_50014_cov_23.878105_37 # 36730 # 36903 # -1 # ID=30_37;partial=00;start_type=ATG;rbs_motif=GGAGG;rbs_spacer=3-4bp;gc_cont=0.437
#matched_seq:	13151	CP000038	Shigella sonnei Ss046, complete genome.	Gammaproteobacteria	conserved hypothetical protein	AAZ88413	Yes	100
#input_seq:	NODE_7_length_171455_cov_26.138477_35 # 37419 # 37592 # -1 # ID=7_35;partial=00;start_type=GTG;rbs_motif=GGAG/GAGG;rbs_spacer=5-10bp;gc_cont=0.397
#matched_seq:	13151	CP000038	Shigella sonnei Ss046, complete genome.	Gammaproteobacteria	GnsA	AAZ87733	Yes	100
#input_seq:	NODE_6_length_182093_cov_24.228092_166 # 177615 # 177785 # 1 # ID=6_166;partial=00;start_type=ATG;rbs_motif=GGAGG;rbs_spacer=5-10bp;gc_cont=0.538
#matched_seq:	16235	CP000247	Escherichia coli 536, complete genome.	Gammaproteobacteria	hypothetical protein	ABG69405	Yes	100
#input_seq:	NODE_3_length_211032_cov_26.699111_175 # 189997 # 190164 # 1 # ID=3_175;partial=00;start_type=GTG;rbs_motif=GGAGG;rbs_spacer=5-10bp;gc_cont=0.512
#matched_seq:	13145	CP000034	Shigella dysenteriae Sd197, complete genome.	Gammaproteobacteria	conserved hypothetical protein	ABB63501	Yes	100
#input_seq:	NODE_6_length_182093_cov_24.228092_43 # 47235 # 47342 # -1 # ID=6_43;partial=00;start_type=ATG;rbs_motif=AGxAGG/AGGxGG;rbs_spacer=3-4bp;gc_cont=0.546
#matched_seq:	33415	CU928163	Escherichia coli UMN026 chromosome, complete genome.	Gammaproteobacteria	small toxic polypeptide	CAR12721	Yes	100
#input_seq:	NODE_1_length_395916_cov_26.444055_127 # 127454 # 127621 # 1 # ID=1_127;partial=00;start_type=ATG;rbs_motif=GGAG/GAGG;rbs_spacer=5-10bp;gc_cont=0.464
#matched_seq:	16259	CP000243	Escherichia coli UTI89, complete genome.	Gammaproteobacteria	hypothetical protein	ABE08159	Yes	100
#input_seq:	NODE_13_length_130584_cov_24.254053_116 # 125146 # 125313 # 1 # ID=13_116;partial=00;start_type=ATG;rbs_motif=GGAG/GAGG;rbs_spacer=5-10bp;gc_cont=0.446
#matched_seq:	226	BA000007	Escherichia coli O157:H7 str. Sakai DNA, complete genome.	Gammaproteobacteria	hypothetical protein	BAB34225	Yes	100
#input_seq:	NODE_6_length_182093_cov_24.228092_102 # 110013 # 110141 # 1 # ID=6_102;partial=00;start_type=ATG;rbs_motif=GGAG/GAGG;rbs_spacer=5-10bp;gc_cont=0.496
#matched_seq:	16375	CP000266	Shigella flexneri 5 str. 8401, complete genome.	Gammaproteobacteria	conserved hypothetical protein	ABF03492	Yes	100
#input_seq:	NODE_10_length_166666_cov_25.279970_24 # 30922 # 31086 # 1 # ID=10_24;partial=00;start_type=ATG;rbs_motif=AGGAG;rbs_spacer=5-10bp;gc_cont=0.527
#matched_seq:	32511	AP010958	Escherichia coli O103:H2 str. 12009 DNA, complete genome.	Gammaproteobacteria	conserved predicted protein	BAI33801	Yes	100
#input_seq:	NODE_24_length_70369_cov_26.025939_17 # 16826 # 16933 # -1 # ID=24_17;partial=00;start_type=ATG;rbs_motif=AGGA;rbs_spacer=5-10bp;gc_cont=0.343
#matched_seq:	33409	CU928162	Escherichia coli ED1a chromosome, complete genome.	Gammaproteobacteria	conserved hypothetical protein	CAR06896	Yes	100
#input_seq:	NODE_59_length_13887_cov_22.743605_6 # 3800 # 3952 # -1 # ID=59_6;partial=00;start_type=ATG;rbs_motif=GGAG/GAGG;rbs_spacer=5-10bp;gc_cont=0.497
#matched_seq:	32513	AP010960	Escherichia coli O111:H- str. 11128 DNA, complete genome.	Gammaproteobacteria	hypothetical protein	BAI35916	Yes	100
#input_seq:	NODE_5_length_194304_cov_26.275944_164 # 173976 # 174122 # -1 # ID=5_164;partial=00;start_type=ATG;rbs_motif=AGGA;rbs_spacer=5-10bp;gc_cont=0.429
#matched_seq:	16259	CP000243	Escherichia coli UTI89, complete genome.	Gammaproteobacteria	hypothetical protein	ABE08682	Yes	100
#input_seq:	NODE_29_length_50441_cov_28.063203_43 # 43626 # 43751 # -1 # ID=29_43;partial=00;start_type=ATG;rbs_motif=GGAG/GAGG;rbs_spacer=5-10bp;gc_cont=0.349
#matched_seq:	13960	CP000800	Escherichia coli E24377A, complete genome.	Gammaproteobacteria	hypothetical protein	ABV17592	Yes	100
#input_seq:	NODE_6_length_182093_cov_24.228092_44 # 47771 # 47878 # -1 # ID=6_44;partial=00;start_type=ATG;rbs_motif=AGxAGG/AGGxGG;rbs_spacer=3-4bp;gc_cont=0.574
#matched_seq:	259	AE005174	Escherichia coli O157:H7 EDL933, complete genome.	Gammaproteobacteria	hypothetical protein	AAG56075	Yes	100
#input_seq:	NODE_22_length_76696_cov_23.739947_43 # 48527 # 48616 # -1 # ID=22_43;partial=00;start_type=ATG;rbs_motif=AGGAG;rbs_spacer=5-10bp;gc_cont=0.433
#matched_seq:	32509	AP010953	Escherichia coli O26:H11 str. 11368 DNA, complete genome.	Gammaproteobacteria	lexA-regulated toxic peptide	BAI28066	Yes	100
#input_seq:	NODE_39_length_36212_cov_24.019011_30 # 35555 # 35644 # -1 # ID=39_30;partial=00;start_type=ATG;rbs_motif=AGGAG;rbs_spacer=5-10bp;gc_cont=0.422
#matched_seq:	259	AE005174	Escherichia coli O157:H7 EDL933, complete genome.	Gammaproteobacteria	hypothetical protein	AAG57182	Yes	100
ID Isolate 1144
INPUT SEQUENCE INFO:
Input Name ::	5_11_02_2022_091531_301173_input.fsa.translated
Sequences ::	4688
Total bpp ::	1458895
Longest seq ::	3164
Shortest seq ::	30
Avg seq lenght ::	311
RESULTS:
Min Identity Threshold ::	100
Z-THRESHOLD ::	25.37
Prediction Score ::	3399.01
Probability of being human pathogen ::	0.927
Matches::	702
Genome Coverage (%) ::	14.97
Pathogenic Families Matched ::	688
Non-Pathogenic Families Matched ::	14
The organisms is predicted as human pathogenic ::	Yes
MATCHED SEQUENCES:
#input_seq:	NODE_74_length_17489_cov_9.261188_pilon_8 # 8476 # 12135 # -1 # ID=74_8;partial=00;start_type=ATG;rbs_motif=AGGAGG;rbs_spacer=3-4bp;gc_cont=0.578
#matched_seq:	16259	CP000243	Escherichia coli UTI89, complete genome.	Gammaproteobacteria	IroC protein	ABE06605	Yes	100
#input_seq:	NODE_61_length_28826_cov_17.733823_pilon_7 # 7096 # 10689 # -1 # ID=61_7;partial=00;start_type=ATG;rbs_motif=None;rbs_spacer=None;gc_cont=0.408
#matched_seq:	225	U00096	Escherichia coli str. K-12 substr. MG1655, complete genome.	Gammaproteobacteria	hybrid sensory histidine kinase in two-component regulatory system with EvgA	AAC75429	No	100
#input_seq:	NODE_4_length_130578_cov_19.057409_pilon_99 # 108504 # 111650 # 1 # ID=4_99;partial=00;start_type=ATG;rbs_motif=GGAG/GAGG;rbs_spacer=5-10bp;gc_cont=0.538
#matched_seq:	20079	CP000948	Escherichia coli str. K12 substr. DH10B, complete genome.	Gammaproteobacteria	exonuclease, dsDNA, ATP-dependent	ACB01525	No	100
#input_seq:	NODE_39_length_45191_cov_18.489326_pilon_5 # 2836 # 5535 # -1 # ID=39_5;partial=00;start_type=ATG;rbs_motif=3Base/5BMM;rbs_spacer=13-15bp;gc_cont=0.538
#matched_seq:	20079	CP000948	Escherichia coli str. K12 substr. DH10B, complete genome.	Gammaproteobacteria	hybrid sensory histidine kinase in two-component regulatory system with TorR	ACB02194	No	100
#input_seq:	NODE_24_length_69577_cov_18.426537_pilon_61 # 68724 # 69419 # -1 # ID=24_61;partial=00;start_type=ATG;rbs_motif=None;rbs_spacer=None;gc_cont=0.438
#matched_seq:	20079	CP000948	Escherichia coli str. K12 substr. DH10B, complete genome.	Gammaproteobacteria	predicted outer membrane usher protein	ACB01318	No	100
#input_seq:	NODE_37_length_46983_cov_18.831292_pilon_39 # 36705 # 39221 # -1 # ID=37_39;partial=00;start_type=ATG;rbs_motif=GGAG/GAGG;rbs_spacer=5-10bp;gc_cont=0.522
#matched_seq:	40647	FN554766	Escherichia coli 042 complete genome.	Gammaproteobacteria	putative membrane protein	CBG35075	Yes	100
#input_seq:	NODE_1_length_263003_cov_19.067374_pilon_81 # 94894 # 96948 # -1 # ID=1_81;partial=00;start_type=ATG;rbs_motif=None;rbs_spacer=None;gc_cont=0.491
#matched_seq:	20079	CP000948	Escherichia coli str. K12 substr. DH10B, complete genome.	Gammaproteobacteria	predicted autotransporter outer membrane protein	ACB03353	No	100
#input_seq:	NODE_15_length_88290_cov_18.078672_pilon_17 # 19621 # 21810 # -1 # ID=15_17;partial=00;start_type=ATG;rbs_motif=GGA/GAG/AGG;rbs_spacer=5-10bp;gc_cont=0.490
#matched_seq:	13146	CP000036	Shigella boydii Sb227, complete genome.	Gammaproteobacteria	conserved hypothetical protein	ABB66982	Yes	100
#input_seq:	NODE_19_length_75359_cov_15.236269_pilon_57 # 57262 # 59553 # 1 # ID=19_57;partial=00;start_type=ATG;rbs_motif=GGA/GAG/AGG;rbs_spacer=5-10bp;gc_cont=0.498
#matched_seq:	20045	CP001118	Salmonella enterica subsp. enterica serovar Heidelberg str. SL476 plasmid pSL47	Gammaproteobacteria	1, complete sequence.	ACF65783	Yes	100
#input_seq:	NODE_16_length_85050_cov_18.423902_pilon_10 # 11224 # 13494 # -1 # ID=16_10;partial=00;start_type=ATG;rbs_motif=None;rbs_spacer=None;gc_cont=0.526
#matched_seq:	30031	CP001637	Escherichia coli DH1, complete genome.	Gammaproteobacteria	Arginine decarboxylase	ACX41476	No	100
#input_seq:	NODE_22_length_70564_cov_18.762426_pilon_12 # 14058 # 16301 # 1 # ID=22_12;partial=00;start_type=ATG;rbs_motif=GGA/GAG/AGG;rbs_spacer=5-10bp;gc_cont=0.512
#matched_seq:	13960	CP000800	Escherichia coli E24377A, complete genome.	Gammaproteobacteria	ferrichrome-iron receptor	ABV19063	Yes	100
#input_seq:	NODE_16_length_85050_cov_18.423902_pilon_1 # 105 # 2333 # 1 # ID=16_1;partial=00;start_type=ATG;rbs_motif=AGGA;rbs_spacer=5-10bp;gc_cont=0.514
#matched_seq:	20079	CP000948	Escherichia coli str. K12 substr. DH10B, complete genome.	Gammaproteobacteria	conserved protein with nucleoside triphosphate hydrolase domain	ACB05103	No	100
#input_seq:	NODE_74_length_17489_cov_9.261188_pilon_5 # 3880 # 6057 # 1 # ID=74_5;partial=00;start_type=ATG;rbs_motif=GGA/GAG/AGG;rbs_spacer=5-10bp;gc_cont=0.500
#matched_seq:	16259	CP000243	Escherichia coli UTI89, complete genome.	Gammaproteobacteria	IroN protein	ABE06602	Yes	100
#input_seq:	NODE_5_length_119659_cov_19.167336_pilon_62 # 68402 # 70546 # 1 # ID=5_62;partial=00;start_type=ATG;rbs_motif=GGAG/GAGG;rbs_spacer=5-10bp;gc_cont=0.550
#matched_seq:	225	U00096	Escherichia coli str. K-12 substr. MG1655, complete genome.	Gammaproteobacteria	methylmalonyl-CoA mutase	AAC75954	No	100
#input_seq:	NODE_22_length_70564_cov_18.762426_pilon_48 # 56253 # 58394 # 1 # ID=22_48;partial=00;start_type=ATG;rbs_motif=AGGAG;rbs_spacer=5-10bp;gc_cont=0.508
#matched_seq:	20079	CP000948	Escherichia coli str. K12 substr. DH10B, complete genome.	Gammaproteobacteria	lysine decarboxylase 2, constitutive	ACB01364	No	100
#input_seq:	NODE_53_length_34546_cov_15.254249_pilon_18 # 23182 # 25218 # -1 # ID=53_18;partial=00;start_type=ATG;rbs_motif=GGAG/GAGG;rbs_spacer=5-10bp;gc_cont=0.535
#matched_seq:	20079	CP000948	Escherichia coli str. K12 substr. DH10B, complete genome.	Gammaproteobacteria	alpha-glucosidase	ACB04892	No	100
#input_seq:	NODE_58_length_29993_cov_18.190986_pilon_14 # 15549 # 17579 # 1 # ID=58_14;partial=00;start_type=ATG;rbs_motif=AGGA;rbs_spacer=5-10bp;gc_cont=0.528
#matched_seq:	20079	CP000948	Escherichia coli str. K12 substr. DH10B, complete genome.	Gammaproteobacteria	alpha-amylase	ACB04622	No	100
#input_seq:	NODE_29_length_58060_cov_17.129028_pilon_33 # 47904 # 49925 # 1 # ID=29_33;partial=00;start_type=ATG;rbs_motif=GGA/GAG/AGG;rbs_spacer=5-10bp;gc_cont=0.565
#matched_seq:	10638	AE017042	Yersinia pestis biovar Microtus str. 91001, complete genome.	Gammaproteobacteria	pesticin/yersiniabactin receptor protein	AAS61879	Yes	100
#input_seq:	NODE_96_length_10349_cov_16.290256_pilon_3 # 2449 # 4293 # 1 # ID=96_3;partial=00;start_type=ATG;rbs_motif=AGGA/GGAG/GAGG;rbs_spacer=11-12bp;gc_cont=0.564
#matched_seq:	20079	CP000948	Escherichia coli str. K12 substr. DH10B, complete genome.	Gammaproteobacteria	selenocysteinyl-tRNA-specific translation factor	ACB04641	No	100
#input_seq:	NODE_29_length_58060_cov_17.129028_pilon_25 # 23700 # 25502 # -1 # ID=29_25;partial=00;start_type=ATG;rbs_motif=GGAG/GAGG;rbs_spacer=5-10bp;gc_cont=0.583
#matched_seq:	16259	CP000243	Escherichia coli UTI89, complete genome.	Gammaproteobacteria	putative ABC transporter protein	ABE07651	Yes	100
#input_seq:	NODE_78_length_16696_cov_19.706319_pilon_15 # 14576 # 16360 # -1 # ID=78_15;partial=00;start_type=ATG;rbs_motif=AGGA;rbs_spacer=5-10bp;gc_cont=0.436
#matched_seq:	16718	CP000468	Escherichia coli APEC O1, complete genome.	Gammaproteobacteria	putative KAP family P-loop domain containing protein	ABJ03661	No	100
#input_seq:	NODE_79_length_15775_cov_10.647942_pilon_5 # 6844 # 8568 # -1 # ID=79_5;partial=00;start_type=ATG;rbs_motif=AGGAG;rbs_spacer=5-10bp;gc_cont=0.540
#matched_seq:	16718	DQ381420	Escherichia coli APEC O1 plasmid pAPEC-O1-ColBM, complete sequence.	Gammaproteobacteria	IucA	ABD51743	No	100
#input_seq:	NODE_14_length_88741_cov_18.600176_pilon_55 # 57858 # 59633 # -1 # ID=14_55;partial=00;start_type=ATG;rbs_motif=GGAG/GAGG;rbs_spacer=5-10bp;gc_cont=0.544
#matched_seq:	16375	CP000266	Shigella flexneri 5 str. 8401, complete genome.	Gammaproteobacteria	L-fucose isomerase	ABF04958	Yes	100
#input_seq:	NODE_79_length_15775_cov_10.647942_pilon_3 # 4154 # 5896 # -1 # ID=79_3;partial=00;start_type=ATG;rbs_motif=GGAGG;rbs_spacer=5-10bp;gc_cont=0.544
#matched_seq:	16718	DQ381420	Escherichia coli APEC O1 plasmid pAPEC-O1-ColBM, complete sequence.	Gammaproteobacteria	IucC	ABD51741	No	100
#input_seq:	NODE_100_length_9569_cov_15.038551_pilon_2 # 2179 # 3915 # -1 # ID=100_2;partial=00;start_type=ATG;rbs_motif=GGAG/GAGG;rbs_spacer=5-10bp;gc_cont=0.528
#matched_seq:	20079	CP000948	Escherichia coli str. K12 substr. DH10B, complete genome.	Gammaproteobacteria	isocitrate dehydrogenase kinase/phosphatase	ACB05015	No	100
#input_seq:	NODE_21_length_73687_cov_19.225965_pilon_30 # 24914 # 26602 # 1 # ID=21_30;partial=00;start_type=ATG;rbs_motif=None;rbs_spacer=None;gc_cont=0.532
#matched_seq:	313	AE014075	Escherichia coli CFT073, complete genome.	Gammaproteobacteria	Putative saframycin Mx1 synthetase B	AAN82156	Yes	100
#input_seq:	NODE_17_length_82612_cov_18.228914_pilon_32 # 31288 # 33012 # -1 # ID=17_32;partial=00;start_type=ATG;rbs_motif=GGA/GAG/AGG;rbs_spacer=5-10bp;gc_cont=0.501
#matched_seq:	20079	CP000948	Escherichia coli str. K12 substr. DH10B, complete genome.	Gammaproteobacteria	predicted inner membrane protein	ACB04461	No	100
#input_seq:	NODE_4_length_130578_cov_19.057409_pilon_51 # 56945 # 58645 # 1 # ID=4_51;partial=00;start_type=ATG;rbs_motif=None;rbs_spacer=None;gc_cont=0.530
#matched_seq:	20079	CP000948	Escherichia coli str. K12 substr. DH10B, complete genome.	Gammaproteobacteria	predicted transporter subunit: periplasmic-binding component of ABC superfamily	ACB01573	No	100
#input_seq:	NODE_33_length_53258_cov_18.735710_pilon_11 # 9892 # 11583 # 1 # ID=33_11;partial=00;start_type=ATG;rbs_motif=GGA/GAG/AGG;rbs_spacer=5-10bp;gc_cont=0.504
#matched_seq:	20079	CP000948	Escherichia coli str. K12 substr. DH10B, complete genome.	Gammaproteobacteria	predicted metal dependent hydrolase	ACB04596	No	100
#input_seq:	NODE_42_length_42971_cov_18.170082_pilon_9 # 9951 # 10595 # -1 # ID=42_9;partial=00;start_type=ATG;rbs_motif=GGA/GAG/AGG;rbs_spacer=5-10bp;gc_cont=0.557
#matched_seq:	226	BA000007	Escherichia coli O157:H7 str. Sakai DNA, complete genome.	Gammaproteobacteria	putative lipoate-protein ligase A	BAB38768	Yes	100
#input_seq:	NODE_94_length_11082_cov_18.821634_pilon_6 # 9167 # 10849 # -1 # ID=94_6;partial=00;start_type=ATG;rbs_motif=GGAG/GAGG;rbs_spacer=5-10bp;gc_cont=0.441
#matched_seq:	20079	CP000948	Escherichia coli str. K12 substr. DH10B, complete genome.	Gammaproteobacteria	conserved protein	ACB02711	No	100
#input_seq:	NODE_10_length_93758_cov_19.229774_pilon_37 # 35039 # 36691 # 1 # ID=10_37;partial=00;start_type=ATG;rbs_motif=None;rbs_spacer=None;gc_cont=0.550
#matched_seq:	20079	CP000948	Escherichia coli str. K12 substr. DH10B, complete genome.	Gammaproteobacteria	predicted transporter	ACB02376	No	100
#input_seq:	NODE_33_length_53258_cov_18.735710_pilon_19 # 20306 # 21985 # -1 # ID=33_19;partial=00;start_type=ATG;rbs_motif=GGA/GAG/AGG;rbs_spacer=11-12bp;gc_cont=0.526
#matched_seq:	20079	CP000948	Escherichia coli str. K12 substr. DH10B, complete genome.	Gammaproteobacteria	predicted inner membrane protein	ACB04588	No	100
#input_seq:	NODE_4_length_130578_cov_19.057409_pilon_19 # 21018 # 22694 # 1 # ID=4_19;partial=00;start_type=ATG;rbs_motif=AGGAG;rbs_spacer=5-10bp;gc_cont=0.555
#matched_seq:	20079	CP000948	Escherichia coli str. K12 substr. DH10B, complete genome.	Gammaproteobacteria	predicted transporter with NAD(P)-binding Rossmann-fold domain	ACB01605	No	100
#input_seq:	NODE_26_length_63700_cov_18.341969_pilon_7 # 6751 # 8406 # 1 # ID=26_7;partial=00;start_type=ATG;rbs_motif=AGGAG;rbs_spacer=5-10bp;gc_cont=0.549
#matched_seq:	225	U00096	Escherichia coli str. K-12 substr. MG1655, complete genome.	Gammaproteobacteria	transcriptional DNA-binding transcriptional activator of sgrS sRNA	AAC73180	No	100
#input_seq:	NODE_40_length_44241_cov_16.806547_pilon_22 # 23709 # 24587 # -1 # ID=40_22;partial=00;start_type=ATG;rbs_motif=AGGA;rbs_spacer=5-10bp;gc_cont=0.498
#matched_seq:	33369	CU928158	Escherichia fergusonii ATCC 35469 chromosome, complete genome.	Gammaproteobacteria	inorganic polyphosphate/ATP-NAD kinase	CAQ88017	Yes	100
#input_seq:	NODE_98_length_9819_cov_22.049009_pilon_7 # 5948 # 7378 # -1 # ID=98_7;partial=00;start_type=ATG;rbs_motif=AGGA;rbs_spacer=5-10bp;gc_cont=0.472
#matched_seq:	13960	CP000800	Escherichia coli E24377A, complete genome.	Gammaproteobacteria	amino acid permease family protein	ABV17845	Yes	100
#input_seq:	NODE_2_length_144457_cov_18.301053_pilon_110 # 119551 # 121146 # 1 # ID=2_110;partial=00;start_type=ATG;rbs_motif=AGGAG;rbs_spacer=5-10bp;gc_cont=0.564
#matched_seq:	13960	CP000800	Escherichia coli E24377A, complete genome.	Gammaproteobacteria	anthranilate synthase, component II	ABV18795	Yes	100
#input_seq:	NODE_86_length_14094_cov_15.238204_pilon_8 # 6836 # 8422 # 1 # ID=86_8;partial=00;start_type=ATG;rbs_motif=AGGA/GGAG/GAGG;rbs_spacer=11-12bp;gc_cont=0.447
#matched_seq:	225	U00096	Escherichia coli str. K-12 substr. MG1655, complete genome.	Gammaproteobacteria	predicted cyclic-di-GMP phosphodiesterase	AAC77031	No	100
#input_seq:	NODE_33_length_53258_cov_18.735710_pilon_21 # 22170 # 23729 # -1 # ID=33_21;partial=00;start_type=GTG;rbs_motif=GGAG/GAGG;rbs_spacer=5-10bp;gc_cont=0.488
#matched_seq:	30031	CP001637	Escherichia coli DH1, complete genome.	Gammaproteobacteria	cellulose biosynthesis protein BcsE	ACX37871	No	100
#input_seq:	NODE_1_length_263003_cov_19.067374_pilon_68 # 79230 # 80786 # 1 # ID=1_68;partial=00;start_type=ATG;rbs_motif=4Base/6BMM;rbs_spacer=13-15bp;gc_cont=0.505
#matched_seq:	20079	CP000948	Escherichia coli str. K12 substr. DH10B, complete genome.	Gammaproteobacteria	EAL domain-containing protein	ACB03340	No	100
#input_seq:	NODE_19_length_75359_cov_15.236269_pilon_18 # 19299 # 20852 # 1 # ID=19_18;partial=00;start_type=ATG;rbs_motif=GGA/GAG/AGG;rbs_spacer=5-10bp;gc_cont=0.470
#matched_seq:	20045	CP001118	Salmonella enterica subsp. enterica serovar Heidelberg str. SL476 plasmid pSL47	Gammaproteobacteria	1, complete sequence.	ACF65750	Yes	100
#input_seq:	NODE_28_length_58634_cov_19.624797_pilon_50 # 56192 # 57691 # -1 # ID=28_50;partial=00;start_type=ATG;rbs_motif=GGA/GAG/AGG;rbs_spacer=5-10bp;gc_cont=0.520
#matched_seq:	13146	CP000036	Shigella boydii Sb227, complete genome.	Gammaproteobacteria	L-asparagine permease	ABB66205	Yes	100
#input_seq:	NODE_4_length_130578_cov_19.057409_pilon_40 # 45640 # 47190 # 1 # ID=4_40;partial=00;start_type=GTG;rbs_motif=AGGA;rbs_spacer=5-10bp;gc_cont=0.480
#matched_seq:	20079	CP000948	Escherichia coli str. K12 substr. DH10B, complete genome.	Gammaproteobacteria	conserved inner membrane protein	ACB01584	No	100
#input_seq:	NODE_16_length_85050_cov_18.423902_pilon_51 # 56851 # 58308 # 1 # ID=16_51;partial=00;start_type=ATG;rbs_motif=AGGA;rbs_spacer=5-10bp;gc_cont=0.473
#matched_seq:	30031	CP001637	Escherichia coli DH1, complete genome.	Gammaproteobacteria	amino acid permease-associated region	ACX41436	No	100
#input_seq:	NODE_6_length_102513_cov_18.907390_pilon_10 # 15187 # 16722 # 1 # ID=6_10;partial=00;start_type=ATG;rbs_motif=GGxGG;rbs_spacer=3-4bp;gc_cont=0.534
#matched_seq:	20079	CP000948	Escherichia coli str. K12 substr. DH10B, complete genome.	Gammaproteobacteria	fused AI2 transporter subunits of ABC superfamily: ATP-binding components	ACB02723	No	100
#input_seq:	NODE_72_length_19284_cov_19.076056_pilon_2 # 858 # 2393 # 1 # ID=72_2;partial=00;start_type=ATG;rbs_motif=AGxAGG/AGGxGG;rbs_spacer=5-10bp;gc_cont=0.482
#matched_seq:	13146	CP000036	Shigella boydii Sb227, complete genome.	Gammaproteobacteria	acid sensitivity protein, putative transporter	ABB66176	Yes	100
#input_seq:	NODE_43_length_42701_cov_18.933363_pilon_33 # 29884 # 31416 # 1 # ID=43_33;partial=00;start_type=ATG;rbs_motif=GGA/GAG/AGG;rbs_spacer=5-10bp;gc_cont=0.564
#matched_seq:	13960	CP000800	Escherichia coli E24377A, complete genome.	Gammaproteobacteria	citrate lyase, alpha subunit	ABV18428	Yes	100
#input_seq:	NODE_60_length_28840_cov_18.220945_pilon_12 # 8710 # 10227 # 1 # ID=60_12;partial=00;start_type=ATG;rbs_motif=AGGA;rbs_spacer=5-10bp;gc_cont=0.537
#matched_seq:	16718	CP000468	Escherichia coli APEC O1, complete genome.	Gammaproteobacteria	ethanolamine utilization protein EutE	ABJ03646	No	100
#input_seq:	NODE_35_length_51290_cov_18.999335_pilon_10 # 8768 # 10258 # -1 # ID=35_10;partial=00;start_type=ATG;rbs_motif=GGAG/GAGG;rbs_spacer=5-10bp;gc_cont=0.550
#matched_seq:	13151	CP000038	Shigella sonnei Ss046, complete genome.	Gammaproteobacteria	sialic acid transporter	AAZ89938	Yes	100
#input_seq:	NODE_58_length_29993_cov_18.190986_pilon_23 # 25136 # 26632 # 1 # ID=58_23;partial=00;start_type=ATG;rbs_motif=AGGA/GGAG/GAGG;rbs_spacer=11-12bp;gc_cont=0.574
#matched_seq:	20079	CP000948	Escherichia coli str. K12 substr. DH10B, complete genome.	Gammaproteobacteria	L-xylulose kinase	ACB04631	No	100
#input_seq:	NODE_8_length_101272_cov_18.739967_pilon_11 # 6431 # 7921 # -1 # ID=8_11;partial=00;start_type=ATG;rbs_motif=AGGAG/GGAGG;rbs_spacer=11-12bp;gc_cont=0.460
#matched_seq:	13960	CP000800	Escherichia coli E24377A, complete genome.	Gammaproteobacteria	diguanylate cyclase (GGDEF) domain protein	ABV19962	Yes	100
#input_seq:	NODE_20_length_73690_cov_19.032979_pilon_43 # 43476 # 44963 # 1 # ID=20_43;partial=00;start_type=ATG;rbs_motif=4Base/6BMM;rbs_spacer=13-15bp;gc_cont=0.528
#matched_seq:	313	AE014075	Escherichia coli CFT073, complete genome.	Gammaproteobacteria	N utilization substance protein A	AAN82367	Yes	100
#input_seq:	NODE_5_length_119659_cov_19.167336_pilon_65 # 72354 # 73832 # 1 # ID=5_65;partial=00;start_type=ATG;rbs_motif=AGGAG;rbs_spacer=5-10bp;gc_cont=0.531
#matched_seq:	40647	FN554766	Escherichia coli 042 complete genome.	Gammaproteobacteria	putative acetyl-CoA hydrolase/transferase	CBG35954	Yes	100
#input_seq:	NODE_29_length_58060_cov_17.129028_pilon_35 # 51458 # 52927 # 1 # ID=29_35;partial=00;start_type=GTG;rbs_motif=GGA/GAG/AGG;rbs_spacer=3-4bp;gc_cont=0.496
#matched_seq:	16235	CP000247	Escherichia coli 536, complete genome.	Gammaproteobacteria	hypothetical protein	ABG69950	Yes	100
#input_seq:	NODE_43_length_42701_cov_18.933363_pilon_36 # 32875 # 34338 # 1 # ID=43_36;partial=00;start_type=ATG;rbs_motif=GGAG/GAGG;rbs_spacer=5-10bp;gc_cont=0.506
#matched_seq:	13960	CP000800	Escherichia coli E24377A, complete genome.	Gammaproteobacteria	citrate transporter	ABV17600	Yes	100
#input_seq:	NODE_14_length_88741_cov_18.600176_pilon_54 # 56331 # 57749 # -1 # ID=14_54;partial=00;start_type=ATG;rbs_motif=AGGAG;rbs_spacer=5-10bp;gc_cont=0.510
#matched_seq:	20079	CP000948	Escherichia coli str. K12 substr. DH10B, complete genome.	Gammaproteobacteria	L-fuculokinase	ACB03916	No	100
#input_seq:	NODE_69_length_21372_cov_15.645517_pilon_3 # 1647 # 2999 # -1 # ID=69_3;partial=00;start_type=ATG;rbs_motif=AGGAG;rbs_spacer=5-10bp;gc_cont=0.561
#matched_seq:	33413	CU928145	Escherichia coli 55989 chromosome, complete genome.	Gammaproteobacteria	conserved hypothetical protein	CAU96098	Yes	100
#input_seq:	NODE_15_length_88290_cov_18.078672_pilon_46 # 50651 # 52075 # 1 # ID=15_46;partial=00;start_type=ATG;rbs_motif=AGGA;rbs_spacer=5-10bp;gc_cont=0.566
#matched_seq:	20079	CP000948	Escherichia coli str. K12 substr. DH10B, complete genome.	Gammaproteobacteria	fused predicted PTS enzymes: IIB component; IIC component	ACB03580	No	100
#input_seq:	NODE_38_length_46439_cov_16.708909_pilon_23 # 22563 # 23981 # -1 # ID=38_23;partial=00;start_type=ATG;rbs_motif=GGAGG;rbs_spacer=5-10bp;gc_cont=0.584
#matched_seq:	225	U00096	Escherichia coli str. K-12 substr. MG1655, complete genome.	Gammaproteobacteria	conserved protein	AAC73424	No	100
#input_seq:	NODE_21_length_73687_cov_19.225965_pilon_70 # 62771 # 64183 # -1 # ID=21_70;partial=00;start_type=ATG;rbs_motif=GGAG/GAGG;rbs_spacer=5-10bp;gc_cont=0.563
#matched_seq:	20079	CP000948	Escherichia coli str. K12 substr. DH10B, complete genome.	Gammaproteobacteria	repressor protein for FtsI	ACB04102	No	100
#input_seq:	NODE_77_length_16889_cov_18.486100_pilon_11 # 9518 # 10927 # -1 # ID=77_11;partial=00;start_type=ATG;rbs_motif=GGA/GAG/AGG;rbs_spacer=11-12bp;gc_cont=0.533
#matched_seq:	30031	CP001637	Escherichia coli DH1, complete genome.	Gammaproteobacteria	major facilitator superfamily MF	ACX38600	No	100
#input_seq:	NODE_36_length_49626_cov_18.615103_pilon_19 # 20531 # 21937 # -1 # ID=36_19;partial=00;start_type=ATG;rbs_motif=GGAG/GAGG;rbs_spacer=5-10bp;gc_cont=0.513
#matched_seq:	20079	CP000948	Escherichia coli str. K12 substr. DH10B, complete genome.	Gammaproteobacteria	predicted outer membrane porin	ACB01892	No	100
#input_seq:	NODE_5_length_119659_cov_19.167336_pilon_85 # 95836 # 97230 # 1 # ID=5_85;partial=00;start_type=ATG;rbs_motif=GGAGG;rbs_spacer=5-10bp;gc_cont=0.531
#matched_seq:	313	AE014075	Escherichia coli CFT073, complete genome.	Gammaproteobacteria	Galactose-proton symporter	AAN81977	Yes	100
#input_seq:	NODE_29_length_58060_cov_17.129028_pilon_24 # 22427 # 23707 # -1 # ID=29_24;partial=00;start_type=ATG;rbs_motif=GGAG/GAGG;rbs_spacer=5-10bp;gc_cont=0.594
#matched_seq:	16259	CP000243	Escherichia coli UTI89, complete genome.	Gammaproteobacteria	hypothetical protein	ABE07650	Yes	100
#input_seq:	NODE_56_length_30683_cov_17.715637_pilon_18 # 13018 # 14415 # 1 # ID=56_18;partial=00;start_type=ATG;rbs_motif=AGGAG;rbs_spacer=5-10bp;gc_cont=0.529
#matched_seq:	40647	FN554766	Escherichia coli 042 complete genome.	Gammaproteobacteria	ascorbate-specific PTS system EIIC component	CBG37495	Yes	100
#input_seq:	NODE_55_length_30987_cov_16.541931_pilon_4 # 4647 # 6044 # -1 # ID=55_4;partial=00;start_type=ATG;rbs_motif=GGA/GAG/AGG;rbs_spacer=11-12bp;gc_cont=0.543
#matched_seq:	20079	CP000948	Escherichia coli str. K12 substr. DH10B, complete genome.	Gammaproteobacteria	sensory histidine kinase in two-component regulatory system with ZraR	ACB05006	No	100
#input_seq:	NODE_118_length_6542_cov_20.000156_pilon_3 # 1470 # 2855 # 1 # ID=118_3;partial=00;start_type=ATG;rbs_motif=None;rbs_spacer=None;gc_cont=0.587
#matched_seq:	40647	FN554766	Escherichia coli 042 complete genome.	Gammaproteobacteria	transposase	CBG37612	Yes	100
#input_seq:	NODE_11_length_92244_cov_19.475048_pilon_55 # 56942 # 58315 # 1 # ID=11_55;partial=00;start_type=GTG;rbs_motif=GGA/GAG/AGG;rbs_spacer=5-10bp;gc_cont=0.530
#matched_seq:	16235	CP000247	Escherichia coli 536, complete genome.	Gammaproteobacteria	putative MATE family transport protein	ABG69615	Yes	100
#input_seq:	NODE_174_length_1994_cov_9.885913_pilon_3 # 977 # 1972 # -1 # ID=174_3;partial=00;start_type=ATG;rbs_motif=3Base/5BMM;rbs_spacer=13-15bp;gc_cont=0.564
#matched_seq:	16259	CP000244	Escherichia coli UTI89 plasmid pUTI89, complete sequence.	Gammaproteobacteria	hypothetical protein	ABE10664	Yes	100
#input_seq:	NODE_8_length_101272_cov_18.739967_pilon_60 # 58799 # 60157 # 1 # ID=8_60;partial=00;start_type=ATG;rbs_motif=GGA/GAG/AGG;rbs_spacer=5-10bp;gc_cont=0.492
#matched_seq:	13960	CP000800	Escherichia coli E24377A, complete genome.	Gammaproteobacteria	PTS system, N,N'-diacetylchitobiose-specific IIC component	ABV21056	Yes	100
#input_seq:	NODE_51_length_35286_cov_18.066413_pilon_1 # 241 # 1596 # 1 # ID=51_1;partial=00;start_type=ATG;rbs_motif=GGA/GAG/AGG;rbs_spacer=5-10bp;gc_cont=0.511
#matched_seq:	20079	CP000948	Escherichia coli str. K12 substr. DH10B, complete genome.	Gammaproteobacteria	galactitol-specific enzyme IIC component of PTS	ACB03260	No	100
#input_seq:	NODE_42_length_42971_cov_18.170082_pilon_23 # 23984 # 25336 # 1 # ID=42_23;partial=00;start_type=ATG;rbs_motif=AGGAG;rbs_spacer=5-10bp;gc_cont=0.496
#matched_seq:	20079	CP000948	Escherichia coli str. K12 substr. DH10B, complete genome.	Gammaproteobacteria	inner membrane protein	ACB05328	No	100
#input_seq:	NODE_21_length_73687_cov_19.225965_pilon_38 # 32573 # 33922 # -1 # ID=21_38;partial=00;start_type=TTG;rbs_motif=GGA/GAG/AGG;rbs_spacer=5-10bp;gc_cont=0.523
#matched_seq:	313	AE014075	Escherichia coli CFT073, complete genome.	Gammaproteobacteria	Hypothetical protein yghQ	AAN82164	Yes	100
#input_seq:	NODE_121_length_5981_cov_14.117014_pilon_2 # 1413 # 2759 # -1 # ID=121_2;partial=00;start_type=ATG;rbs_motif=AGGAG;rbs_spacer=5-10bp;gc_cont=0.477
#matched_seq:	20045	CP001118	Salmonella enterica subsp. enterica serovar Heidelberg str. SL476 plasmid pSL47	Gammaproteobacteria	1, complete sequence.	ACF65762	Yes	100
#input_seq:	NODE_32_length_53779_cov_19.048591_pilon_19 # 17593 # 18936 # 1 # ID=32_19;partial=00;start_type=ATG;rbs_motif=GGA/GAG/AGG;rbs_spacer=5-10bp;gc_cont=0.533
#matched_seq:	13960	CP000800	Escherichia coli E24377A, complete genome.	Gammaproteobacteria	high-affinity gluconate transporter GntP	ABV18094	Yes	100
#input_seq:	NODE_16_length_85050_cov_18.423902_pilon_8 # 8664 # 10001 # -1 # ID=16_8;partial=00;start_type=ATG;rbs_motif=AGGAG;rbs_spacer=5-10bp;gc_cont=0.537
#matched_seq:	13151	CP000038	Shigella sonnei Ss046, complete genome.	Gammaproteobacteria	putative amino acid/amine transport protein, cryptic	AAZ90784	Yes	100
#input_seq:	NODE_82_length_14876_cov_17.753475_pilon_1 # 247 # 582 # 1 # ID=82_1;partial=00;start_type=ATG;rbs_motif=None;rbs_spacer=None;gc_cont=0.360
#matched_seq:	13960	CP000800	Escherichia coli E24377A, complete genome.	Gammaproteobacteria	leucine-rich repeat protein	ABV18175	Yes	100
#input_seq:	NODE_66_length_25932_cov_18.682658_pilon_22 # 20267 # 21415 # -1 # ID=66_22;partial=00;start_type=ATG;rbs_motif=GGA/GAG/AGG;rbs_spacer=5-10bp;gc_cont=0.525
#matched_seq:	313	AE014075	Escherichia coli CFT073, complete genome.	Gammaproteobacteria	Mannitol-1-phosphate 5-dehydrogenase	AAN82853	Yes	100
#input_seq:	NODE_57_length_30616_cov_18.982157_pilon_12 # 15837 # 17153 # -1 # ID=57_12;partial=00;start_type=ATG;rbs_motif=GGA/GAG/AGG;rbs_spacer=5-10bp;gc_cont=0.449
#matched_seq:	33413	CU928145	Escherichia coli 55989 chromosome, complete genome.	Gammaproteobacteria	putative L-fucose permease	CAV02000	Yes	100
#input_seq:	NODE_27_length_62143_cov_18.229344_pilon_15 # 15985 # 17286 # 1 # ID=27_15;partial=00;start_type=ATG;rbs_motif=GGA/GAG/AGG;rbs_spacer=5-10bp;gc_cont=0.512
#matched_seq:	226	BA000007	Escherichia coli O157:H7 str. Sakai DNA, complete genome.	Gammaproteobacteria	putative uracil transport protein	BAB33998	Yes	100
#input_seq:	NODE_15_length_88290_cov_18.078672_pilon_47 # 52080 # 53384 # 1 # ID=15_47;partial=00;start_type=ATG;rbs_motif=GGA/GAG/AGG;rbs_spacer=5-10bp;gc_cont=0.519
#matched_seq:	20079	CP000948	Escherichia coli str. K12 substr. DH10B, complete genome.	Gammaproteobacteria	predicted periplasmic esterase	ACB03581	No	100
#input_seq:	NODE_29_length_58060_cov_17.129028_pilon_23 # 21095 # 22399 # -1 # ID=29_23;partial=00;start_type=ATG;rbs_motif=GGAG/GAGG;rbs_spacer=5-10bp;gc_cont=0.552
#matched_seq:	12950	BX936398	Yersinia pseudotuberculosis IP32953 genome, complete sequence.	Gammaproteobacteria	putative salicylate synthetase	CAH20840	Yes	100
#input_seq:	NODE_5_length_119659_cov_19.167336_pilon_106 # 113266 # 114522 # 1 # ID=5_106;partial=00;start_type=ATG;rbs_motif=GGAG/GAGG;rbs_spacer=5-10bp;gc_cont=0.497
#matched_seq:	13146	CP000036	Shigella boydii Sb227, complete genome.	Gammaproteobacteria	NupG	ABB67532	Yes	100
#input_seq:	NODE_34_length_51910_cov_19.842130_pilon_8 # 8162 # 9460 # -1 # ID=34_8;partial=00;start_type=ATG;rbs_motif=GGA/GAG/AGG;rbs_spacer=5-10bp;gc_cont=0.540
#matched_seq:	13151	CP000038	Shigella sonnei Ss046, complete genome.	Gammaproteobacteria	phosphoanhydride phosphorylase	AAZ87721	Yes	100
#input_seq:	NODE_6_length_102513_cov_18.907390_pilon_71 # 67094 # 68374 # 1 # ID=6_71;partial=00;start_type=ATG;rbs_motif=GGA/GAG/AGG;rbs_spacer=5-10bp;gc_cont=0.425
#matched_seq:	33411	CU928164	Escherichia coli IAI39 chromosome, complete genome.	Gammaproteobacteria	putative defective integrase; Qin prophage	CAR17612	Yes	100
#input_seq:	NODE_45_length_39064_cov_17.245859_pilon_10 # 7871 # 9091 # 1 # ID=45_10;partial=00;start_type=ATG;rbs_motif=AGGA;rbs_spacer=5-10bp;gc_cont=0.535
#matched_seq:	226	BA000007	Escherichia coli O157:H7 str. Sakai DNA, complete genome.	Gammaproteobacteria	pantothenate metabolism flavoprotein Dfp	BAB37937	Yes	100
#input_seq:	NODE_57_length_30616_cov_18.982157_pilon_18 # 21599 # 22876 # -1 # ID=57_18;partial=00;start_type=ATG;rbs_motif=GGAG/GAGG;rbs_spacer=5-10bp;gc_cont=0.446
#matched_seq:	33409	CU928162	Escherichia coli ED1a chromosome, complete genome.	Gammaproteobacteria	conserved hypothetical protein; putative membrane protein	CAV18086	Yes	100
#input_seq:	NODE_4_length_130578_cov_19.057409_pilon_11 # 10388 # 11680 # -1 # ID=4_11;partial=00;start_type=ATG;rbs_motif=GGA/GAG/AGG;rbs_spacer=5-10bp;gc_cont=0.534
#matched_seq:	13151	CP000038	Shigella sonnei Ss046, complete genome.	Gammaproteobacteria	putative amino acid/amine transport protein	AAZ87251	Yes	100
#input_seq:	NODE_17_length_82612_cov_18.228914_pilon_19 # 16593 # 17879 # -1 # ID=17_19;partial=00;start_type=ATG;rbs_motif=None;rbs_spacer=None;gc_cont=0.545
#matched_seq:	20079	CP000948	Escherichia coli str. K12 substr. DH10B, complete genome.	Gammaproteobacteria	predicted protein	ACB04447	No	100
#input_seq:	NODE_23_length_70331_cov_18.786679_pilon_34 # 34969 # 36252 # -1 # ID=23_34;partial=00;start_type=GTG;rbs_motif=GGAG/GAGG;rbs_spacer=5-10bp;gc_cont=0.533
#matched_seq:	13960	CP000800	Escherichia coli E24377A, complete genome.	Gammaproteobacteria	pectinesterase	ABV19664	Yes	100
#input_seq:	NODE_4_length_130578_cov_19.057409_pilon_100 # 111692 # 112960 # 1 # ID=4_100;partial=00;start_type=TTG;rbs_motif=4Base/6BMM;rbs_spacer=13-15bp;gc_cont=0.506
#matched_seq:	30031	CP001637	Escherichia coli DH1, complete genome.	Gammaproteobacteria	major facilitator superfamily MF	ACX40839	No	100
#input_seq:	NODE_6_length_102513_cov_18.907390_pilon_84 # 80981 # 82237 # 1 # ID=6_84;partial=00;start_type=ATG;rbs_motif=GGA/GAG/AGG;rbs_spacer=5-10bp;gc_cont=0.543
#matched_seq:	13960	CP000800	Escherichia coli E24377A, complete genome.	Gammaproteobacteria	chloride transporter, chloride channel (ClC) family	ABV17150	Yes	100
#input_seq:	NODE_15_length_88290_cov_18.078672_pilon_22 # 26707 # 27963 # -1 # ID=15_22;partial=00;start_type=ATG;rbs_motif=AGGA;rbs_spacer=5-10bp;gc_cont=0.481
#matched_seq:	20079	CP000948	Escherichia coli str. K12 substr. DH10B, complete genome.	Gammaproteobacteria	xanthosine transporter	ACB03556	No	100
#input_seq:	NODE_15_length_88290_cov_18.078672_pilon_13 # 14957 # 16213 # 1 # ID=15_13;partial=00;start_type=ATG;rbs_motif=AGGA;rbs_spacer=5-10bp;gc_cont=0.539
#matched_seq:	20079	CP000948	Escherichia coli str. K12 substr. DH10B, complete genome.	Gammaproteobacteria	predicted ion channel protein	ACB03546	No	100
#input_seq:	NODE_119_length_6247_cov_15.568301_pilon_2 # 757 # 1962 # -1 # ID=119_2;partial=00;start_type=ATG;rbs_motif=GGA/GAG/AGG;rbs_spacer=5-10bp;gc_cont=0.433
#matched_seq:	33369	CU928144	Escherichia fergusonii str. ATCC 35469T plasmid pEFER, complete genome.	Gammaproteobacteria	Tetracycline resistance protein, class B (TETA(B) ) (Metal-tetracycline/H(+) antiporter)	CAQ86952	Yes	100
#input_seq:	NODE_2_length_144457_cov_18.301053_pilon_123 # 130666 # 131919 # 1 # ID=2_123;partial=00;start_type=GTG;rbs_motif=GGAG/GAGG;rbs_spacer=5-10bp;gc_cont=0.423
#matched_seq:	13146	CP000036	Shigella boydii Sb227, complete genome.	Gammaproteobacteria	putative potassium channel protein	ABB66416	Yes	100
#input_seq:	NODE_15_length_88290_cov_18.078672_pilon_10 # 11974 # 13221 # -1 # ID=15_10;partial=00;start_type=ATG;rbs_motif=GGA/GAG/AGG;rbs_spacer=5-10bp;gc_cont=0.542
#matched_seq:	20079	CP000948	Escherichia coli str. K12 substr. DH10B, complete genome.	Gammaproteobacteria	predicted enzyme IIC component of PTS	ACB03543	No	100
#input_seq:	NODE_15_length_88290_cov_18.078672_pilon_16 # 18369 # 19571 # 1 # ID=15_16;partial=00;start_type=ATG;rbs_motif=GGAG/GAGG;rbs_spacer=5-10bp;gc_cont=0.499
#matched_seq:	16259	CP000243	Escherichia coli UTI89, complete genome.	Gammaproteobacteria	Nucleoside permease NupC	ABE08191	Yes	100
#input_seq:	NODE_13_length_91585_cov_19.259310_pilon_20 # 18679 # 19887 # -1 # ID=13_20;partial=00;start_type=ATG;rbs_motif=GGAGG;rbs_spacer=3-4bp;gc_cont=0.552
#matched_seq:	16259	CP000243	Escherichia coli UTI89, complete genome.	Gammaproteobacteria	hypothetical transport protein YceL	ABE06672	Yes	100
#input_seq:	NODE_1_length_263003_cov_19.067374_pilon_37 # 42537 # 43775 # 1 # ID=1_37;partial=00;start_type=ATG;rbs_motif=AGGA;rbs_spacer=5-10bp;gc_cont=0.515
#matched_seq:	20079	CP000948	Escherichia coli str. K12 substr. DH10B, complete genome.	Gammaproteobacteria	predicted oxidoreductase	ACB03311	No	100
#input_seq:	NODE_27_length_62143_cov_18.229344_pilon_18 # 19477 # 20712 # -1 # ID=27_18;partial=00;start_type=ATG;rbs_motif=AGGA;rbs_spacer=5-10bp;gc_cont=0.514
#matched_seq:	20079	CP000948	Escherichia coli str. K12 substr. DH10B, complete genome.	Gammaproteobacteria	allantoate amidohydrolase	ACB01641	No	100
#input_seq:	NODE_24_length_69577_cov_18.426537_pilon_52 # 60976 # 62205 # 1 # ID=24_52;partial=00;start_type=ATG;rbs_motif=None;rbs_spacer=None;gc_cont=0.495
#matched_seq:	20079	CP000948	Escherichia coli str. K12 substr. DH10B, complete genome.	Gammaproteobacteria	predicted polysaccharide deacetylase lipoprotein	ACB01309	No	100
#input_seq:	NODE_74_length_17489_cov_9.261188_pilon_7 # 7143 # 8372 # -1 # ID=74_7;partial=00;start_type=ATG;rbs_motif=GGA/GAG/AGG;rbs_spacer=5-10bp;gc_cont=0.567
#matched_seq:	16259	CP000243	Escherichia coli UTI89, complete genome.	Gammaproteobacteria	IroD protein	ABE06604	Yes	100
#input_seq:	NODE_14_length_88741_cov_18.600176_pilon_14 # 8141 # 9370 # -1 # ID=14_14;partial=00;start_type=ATG;rbs_motif=None;rbs_spacer=None;gc_cont=0.443
#matched_seq:	19469	CP000970	Escherichia coli SMS-3-5, complete genome.	Gammaproteobacteria	serine transporter family protein	ACB20177	No	100
#input_seq:	NODE_70_length_21145_cov_19.249263_pilon_22 # 14726 # 15931 # -1 # ID=70_22;partial=00;start_type=ATG;rbs_motif=GGAG/GAGG;rbs_spacer=5-10bp;gc_cont=0.548
#matched_seq:	33413	CU928145	Escherichia coli 55989 chromosome, complete genome.	Gammaproteobacteria	conserved hypothetical protein; putative inner membrane protein	CAU98024	Yes	100
#input_seq:	NODE_79_length_15775_cov_10.647942_pilon_6 # 8704 # 9897 # 1 # ID=79_6;partial=00;start_type=ATG;rbs_motif=None;rbs_spacer=None;gc_cont=0.563
#matched_seq:	16718	DQ381420	Escherichia coli APEC O1 plasmid pAPEC-O1-ColBM, complete sequence.	Gammaproteobacteria	ShiF	ABD51744	No	100
#input_seq:	NODE_9_length_96583_cov_18.442876_pilon_46 # 53063 # 54256 # 1 # ID=9_46;partial=00;start_type=ATG;rbs_motif=GGA/GAG/AGG;rbs_spacer=5-10bp;gc_cont=0.507
#matched_seq:	20079	CP000948	Escherichia coli str. K12 substr. DH10B, complete genome.	Gammaproteobacteria	predicted DNA-binding transcriptional regulator	ACB03702	No	100
#input_seq:	NODE_15_length_88290_cov_18.078672_pilon_61 # 65512 # 66699 # -1 # ID=15_61;partial=00;start_type=ATG;rbs_motif=GGAGG;rbs_spacer=5-10bp;gc_cont=0.586
#matched_seq:	20079	CP000948	Escherichia coli str. K12 substr. DH10B, complete genome.	Gammaproteobacteria	predicted alcohol dehydrogenase in ethanolamine utilization	ACB03604	No	100
#input_seq:	NODE_10_length_93758_cov_19.229774_pilon_63 # 66388 # 67569 # 1 # ID=10_63;partial=00;start_type=ATG;rbs_motif=GGA/GAG/AGG;rbs_spacer=5-10bp;gc_cont=0.386
#matched_seq:	9618	AY509004	Salmonella enterica subsp. enterica serovar Choleraesuis str. SC-B67 plasmid pSC138, complete sequence.	Gammaproteobacteria	hypothetical protein	AAS76423	Yes	100
#input_seq:	NODE_1_length_263003_cov_19.067374_pilon_215 # 245907 # 247085 # -1 # ID=1_215;partial=00;start_type=ATG;rbs_motif=GGAG/GAGG;rbs_spacer=5-10bp;gc_cont=0.567
#matched_seq:	20079	CP000948	Escherichia coli str. K12 substr. DH10B, complete genome.	Gammaproteobacteria	predicted transporter	ACB03480	No	100
#input_seq:	NODE_107_length_7818_cov_10.092966_pilon_1 # 409 # 1575 # 1 # ID=107_1;partial=00;start_type=ATG;rbs_motif=AGGA;rbs_spacer=5-10bp;gc_cont=0.471
#matched_seq:	16718	DQ381420	Escherichia coli APEC O1 plasmid pAPEC-O1-ColBM, complete sequence.	Gammaproteobacteria	SopA	ABD51573	No	100
#input_seq:	NODE_30_length_55659_cov_16.595440_pilon_10 # 6822 # 7997 # -1 # ID=30_10;partial=00;start_type=ATG;rbs_motif=AGGA/GGAG/GAGG;rbs_spacer=11-12bp;gc_cont=0.531
#matched_seq:	20079	CP000948	Escherichia coli str. K12 substr. DH10B, complete genome.	Gammaproteobacteria	multidrug efflux system protein	ACB04754	No	100
#input_seq:	NODE_74_length_17489_cov_9.261188_pilon_9 # 12275 # 13390 # -1 # ID=74_9;partial=00;start_type=ATG;rbs_motif=GGAG/GAGG;rbs_spacer=5-10bp;gc_cont=0.557
#matched_seq:	16259	CP000243	Escherichia coli UTI89, complete genome.	Gammaproteobacteria	putative glucosyltransferase	ABE06606	Yes	100
#input_seq:	NODE_21_length_73687_cov_19.225965_pilon_34 # 29000 # 30079 # -1 # ID=21_34;partial=00;start_type=ATG;rbs_motif=None;rbs_spacer=None;gc_cont=0.518
#matched_seq:	313	AE014075	Escherichia coli CFT073, complete genome.	Gammaproteobacteria	Hypothetical protein	AAN82160	Yes	100
#input_seq:	NODE_94_length_11082_cov_18.821634_pilon_5 # 7958 # 9115 # -1 # ID=94_5;partial=00;start_type=ATG;rbs_motif=GGA/GAG/AGG;rbs_spacer=5-10bp;gc_cont=0.389
#matched_seq:	20079	CP000948	Escherichia coli str. K12 substr. DH10B, complete genome.	Gammaproteobacteria	conserved protein	ACB02710	No	100
#input_seq:	NODE_98_length_9819_cov_22.049009_pilon_8 # 7588 # 8736 # -1 # ID=98_8;partial=00;start_type=ATG;rbs_motif=None;rbs_spacer=None;gc_cont=0.520
#matched_seq:	20079	CP000948	Escherichia coli str. K12 substr. DH10B, complete genome.	Gammaproteobacteria	predicted transporter	ACB02098	No	100
#input_seq:	NODE_66_length_25932_cov_18.682658_pilon_25 # 24460 # 25596 # 1 # ID=66_25;partial=00;start_type=ATG;rbs_motif=GGAG/GAGG;rbs_spacer=5-10bp;gc_cont=0.528
#matched_seq:	13960	CP000800	Escherichia coli E24377A, complete genome.	Gammaproteobacteria	membrane fusion protein (MFP) (TC 8.A.1) family	ABV18188	Yes	100
#input_seq:	NODE_96_length_10349_cov_16.290256_pilon_8 # 8211 # 9347 # 1 # ID=96_8;partial=00;start_type=ATG;rbs_motif=GGA/GAG/AGG;rbs_spacer=5-10bp;gc_cont=0.507
#matched_seq:	20079	CP000948	Escherichia coli str. K12 substr. DH10B, complete genome.	Gammaproteobacteria	membrane fusion protein (MFP) component of efflux pump, signal anchor	ACB04637	No	100
#input_seq:	NODE_63_length_27534_cov_17.478126_pilon_17 # 17371 # 18504 # -1 # ID=63_17;partial=00;start_type=ATG;rbs_motif=GGA/GAG/AGG;rbs_spacer=5-10bp;gc_cont=0.451
#matched_seq:	20079	CP000948	Escherichia coli str. K12 substr. DH10B, complete genome.	Gammaproteobacteria	regulator of length of O-antigen component of lipopolysaccharide chains	ACB01710	No	100
#input_seq:	NODE_28_length_58634_cov_19.624797_pilon_46 # 50738 # 51775 # 1 # ID=28_46;partial=00;start_type=ATG;rbs_motif=AGGAG;rbs_spacer=5-10bp;gc_cont=0.523
#matched_seq:	226	BA000007	Escherichia coli O157:H7 str. Sakai DNA, complete genome.	Gammaproteobacteria	putative oxidoreductase	BAB35476	Yes	100
#input_seq:	NODE_52_length_34802_cov_16.783994_pilon_29 # 27130 # 28179 # 1 # ID=52_29;partial=00;start_type=ATG;rbs_motif=AGGA;rbs_spacer=5-10bp;gc_cont=0.514
#matched_seq:	226	BA000007	Escherichia coli O157:H7 str. Sakai DNA, complete genome.	Gammaproteobacteria	hypothetical protein	BAB37746	Yes	100
#input_seq:	NODE_2_length_144457_cov_18.301053_pilon_84 # 90829 # 91956 # 1 # ID=2_84;partial=00;start_type=ATG;rbs_motif=AGGAG;rbs_spacer=5-10bp;gc_cont=0.508
#matched_seq:	20079	CP000948	Escherichia coli str. K12 substr. DH10B, complete genome.	Gammaproteobacteria	predicted oxidoreductase	ACB02508	No	100
#input_seq:	NODE_21_length_73687_cov_19.225965_pilon_64 # 55776 # 56732 # -1 # ID=21_64;partial=00;start_type=ATG;rbs_motif=GGA/GAG/AGG;rbs_spacer=5-10bp;gc_cont=0.504
#matched_seq:	13146	CP000036	Shigella boydii Sb227, complete genome.	Gammaproteobacteria	putative ARAC-type regulatory protein	ABB67515	Yes	100
#input_seq:	NODE_3_length_138791_cov_18.823090_pilon_14 # 12545 # 13663 # 1 # ID=3_14;partial=00;start_type=ATG;rbs_motif=None;rbs_spacer=None;gc_cont=0.522
#matched_seq:	20079	CP000948	Escherichia coli str. K12 substr. DH10B, complete genome.	Gammaproteobacteria	predicted transporter	ACB02019	No	100
#input_seq:	NODE_27_length_62143_cov_18.229344_pilon_53 # 60274 # 61392 # -1 # ID=27_53;partial=00;start_type=ATG;rbs_motif=GGA/GAG/AGG;rbs_spacer=5-10bp;gc_cont=0.519
#matched_seq:	20079	CP000948	Escherichia coli str. K12 substr. DH10B, complete genome.	Gammaproteobacteria	gamma-glutamyl:cysteine ligase	ACB01702	No	100
#input_seq:	NODE_4_length_130578_cov_19.057409_pilon_109 # 119439 # 120554 # -1 # ID=4_109;partial=00;start_type=ATG;rbs_motif=3Base/5BMM;rbs_spacer=13-15bp;gc_cont=0.536
#matched_seq:	19469	CP000970	Escherichia coli SMS-3-5, complete genome.	Gammaproteobacteria	MASE2 domain/diguanylate cyclase	ACB19800	No	100
#input_seq:	NODE_191_length_1312_cov_120.318987_pilon_1 # 27 # 1139 # 1 # ID=191_1;partial=00;start_type=ATG;rbs_motif=None;rbs_spacer=None;gc_cont=0.519
#matched_seq:	20079	CP000948	Escherichia coli str. K12 substr. DH10B, complete genome.	Gammaproteobacteria	IS186/IS421 transposase	ACB01221	No	100
#input_seq:	NODE_130_length_4685_cov_18.018868_pilon_1 # 1204 # 2130 # 1 # ID=130_1;partial=00;start_type=ATG;rbs_motif=GGA/GAG/AGG;rbs_spacer=5-10bp;gc_cont=0.444
#matched_seq:	42729	CP001846	Escherichia coli O55:H7 str. CB9615, complete genome.	Gammaproteobacteria	Pantothenate kinase	ADD59226	Yes	100
#input_seq:	NODE_19_length_75359_cov_15.236269_pilon_19 # 20865 # 21962 # 1 # ID=19_19;partial=00;start_type=ATG;rbs_motif=AGGAG;rbs_spacer=5-10bp;gc_cont=0.444
#matched_seq:	20045	CP001118	Salmonella enterica subsp. enterica serovar Heidelberg str. SL476 plasmid pSL47	Gammaproteobacteria	1, complete sequence.	ACF65709	Yes	100
#input_seq:	NODE_57_length_30616_cov_18.982157_pilon_25 # 28388 # 29476 # -1 # ID=57_25;partial=00;start_type=ATG;rbs_motif=GGA/GAG/AGG;rbs_spacer=5-10bp;gc_cont=0.424
#matched_seq:	33409	CU928162	Escherichia coli ED1a chromosome, complete genome.	Gammaproteobacteria	Glycosyl transferase	CAV18095	Yes	100
#input_seq:	NODE_63_length_27534_cov_17.478126_pilon_4 # 3281 # 4369 # 1 # ID=63_4;partial=00;start_type=ATG;rbs_motif=AGGA;rbs_spacer=5-10bp;gc_cont=0.552
#matched_seq:	20079	CP000948	Escherichia coli str. K12 substr. DH10B, complete genome.	Gammaproteobacteria	predicted oxidoreductase	ACB01723	No	100
#input_seq:	NODE_18_length_79581_cov_15.153636_pilon_53 # 55516 # 56595 # 1 # ID=18_53;partial=00;start_type=ATG;rbs_motif=GGAG/GAGG;rbs_spacer=5-10bp;gc_cont=0.542
#matched_seq:	13960	CP000800	Escherichia coli E24377A, complete genome.	Gammaproteobacteria	PTS system, fructose family, IIC component	ABV19651	Yes	100
#input_seq:	NODE_19_length_75359_cov_15.236269_pilon_5 # 7741 # 8817 # -1 # ID=19_5;partial=00;start_type=GTG;rbs_motif=3Base/5BMM;rbs_spacer=13-15bp;gc_cont=0.557
#matched_seq:	20045	CP001118	Salmonella enterica subsp. enterica serovar Heidelberg str. SL476 plasmid pSL47	Gammaproteobacteria	1, complete sequence.	ACF65801	Yes	100
#input_seq:	NODE_13_length_91585_cov_19.259310_pilon_70 # 68653 # 69726 # -1 # ID=13_70;partial=00;start_type=ATG;rbs_motif=GGA/GAG/AGG;rbs_spacer=11-12bp;gc_cont=0.494
#matched_seq:	13960	CP000800	Escherichia coli E24377A, complete genome.	Gammaproteobacteria	putative acyltransferase	ABV17110	Yes	100
#input_seq:	NODE_172_length_2090_cov_17.218034_pilon_1 # 705 # 1748 # -1 # ID=172_1;partial=00;start_type=ATG;rbs_motif=GGA/GAG/AGG;rbs_spacer=5-10bp;gc_cont=0.458
#matched_seq:	16718	CP000468	Escherichia coli APEC O1, complete genome.	Gammaproteobacteria	ShiA-like protein	ABJ03682	No	100
#input_seq:	NODE_19_length_75359_cov_15.236269_pilon_13 # 14361 # 15428 # 1 # ID=19_13;partial=00;start_type=ATG;rbs_motif=GGAG/GAGG;rbs_spacer=5-10bp;gc_cont=0.502
#matched_seq:	20045	CP001118	Salmonella enterica subsp. enterica serovar Heidelberg str. SL476 plasmid pSL47	Gammaproteobacteria	1, complete sequence.	ACF65758	Yes	100
#input_seq:	NODE_28_length_58634_cov_19.624797_pilon_49 # 55018 # 56079 # 1 # ID=28_49;partial=00;start_type=ATG;rbs_motif=GGAG/GAGG;rbs_spacer=5-10bp;gc_cont=0.507
#matched_seq:	20079	CP000948	Escherichia coli str. K12 substr. DH10B, complete genome.	Gammaproteobacteria	conserved protein	ACB02668	No	100
#input_seq:	NODE_29_length_58060_cov_17.129028_pilon_37 # 53544 # 54596 # -1 # ID=29_37;partial=00;start_type=ATG;rbs_motif=AGGAG/GGAGG;rbs_spacer=11-12bp;gc_cont=0.387
#matched_seq:	16235	CP000247	Escherichia coli 536, complete genome.	Gammaproteobacteria	hypothetical protein YeeL	ABG69952	Yes	100
#input_seq:	NODE_1_length_263003_cov_19.067374_pilon_84 # 98662 # 99714 # -1 # ID=1_84;partial=00;start_type=ATG;rbs_motif=AGGAG;rbs_spacer=5-10bp;gc_cont=0.541
#matched_seq:	16375	CP000266	Shigella flexneri 5 str. 8401, complete genome.	Gammaproteobacteria	possible subunit of heme lyase	ABF04385	Yes	100
#input_seq:	NODE_2_length_144457_cov_18.301053_pilon_59 # 64921 # 65973 # -1 # ID=2_59;partial=00;start_type=ATG;rbs_motif=AGGAG;rbs_spacer=5-10bp;gc_cont=0.558
#matched_seq:	13960	CP000800	Escherichia coli E24377A, complete genome.	Gammaproteobacteria	oxidoreductase, zinc-binding dehydrogenase family	ABV20650	Yes	100
#input_seq:	NODE_3_length_138791_cov_18.823090_pilon_106 # 99487 # 100500 # -1 # ID=3_106;partial=00;start_type=ATG;rbs_motif=GGA/GAG/AGG;rbs_spacer=5-10bp;gc_cont=0.542
#matched_seq:	13960	CP000800	Escherichia coli E24377A, complete genome.	Gammaproteobacteria	NAD dependent epimerase/dehydratase family	ABV17679	Yes	100
#input_seq:	NODE_27_length_62143_cov_18.229344_pilon_19 # 20734 # 21783 # -1 # ID=27_19;partial=00;start_type=ATG;rbs_motif=AGGA;rbs_spacer=5-10bp;gc_cont=0.525
#matched_seq:	20079	CP000948	Escherichia coli str. K12 substr. DH10B, complete genome.	Gammaproteobacteria	ureidoglycolate dehydrogenase	ACB01642	No	100
#input_seq:	NODE_13_length_91585_cov_19.259310_pilon_78 # 76344 # 77390 # -1 # ID=13_78;partial=00;start_type=ATG;rbs_motif=GGA/GAG/AGG;rbs_spacer=5-10bp;gc_cont=0.507
#matched_seq:	13145	CP000034	Shigella dysenteriae Sd197, complete genome.	Gammaproteobacteria	spermidine/putrescine periplasmic transport protein	ABB62124	Yes	100
#input_seq:	NODE_15_length_88290_cov_18.078672_pilon_74 # 78922 # 79965 # -1 # ID=15_74;partial=00;start_type=ATG;rbs_motif=None;rbs_spacer=None;gc_cont=0.547
#matched_seq:	20079	CP000948	Escherichia coli str. K12 substr. DH10B, complete genome.	Gammaproteobacteria	predicted protein	ACB03617	No	100
#input_seq:	NODE_20_length_73690_cov_19.032979_pilon_61 # 62864 # 63904 # 1 # ID=20_61;partial=00;start_type=ATG;rbs_motif=GGA/GAG/AGG;rbs_spacer=5-10bp;gc_cont=0.577
#matched_seq:	225	U00096	Escherichia coli str. K-12 substr. MG1655, complete genome.	Gammaproteobacteria	predicted permease	AAC76185	No	100
#input_seq:	NODE_15_length_88290_cov_18.078672_pilon_8 # 9837 # 10874 # -1 # ID=15_8;partial=00;start_type=ATG;rbs_motif=GGAG/GAGG;rbs_spacer=5-10bp;gc_cont=0.582
#matched_seq:	20079	CP000948	Escherichia coli str. K12 substr. DH10B, complete genome.	Gammaproteobacteria	predicted peptidase	ACB03541	No	100
#input_seq:	NODE_17_length_82612_cov_18.228914_pilon_68 # 80342 # 81379 # -1 # ID=17_68;partial=00;start_type=ATG;rbs_motif=AGGA;rbs_spacer=5-10bp;gc_cont=0.508
#matched_seq:	13960	CP000800	Escherichia coli E24377A, complete genome.	Gammaproteobacteria	oxidoreductase, NAD-binding	ABV17493	Yes	100
#input_seq:	NODE_2_length_144457_cov_18.301053_pilon_41 # 45013 # 46044 # 1 # ID=2_41;partial=00;start_type=ATG;rbs_motif=AGGAG/GGAGG;rbs_spacer=11-12bp;gc_cont=0.431
#matched_seq:	13146	CP000036	Shigella boydii Sb227, complete genome.	Gammaproteobacteria	conserved hypothetical protein	ABB66333	Yes	100
#input_seq:	NODE_39_length_45191_cov_18.489326_pilon_6 # 5663 # 6691 # 1 # ID=39_6;partial=00;start_type=ATG;rbs_motif=GGAG/GAGG;rbs_spacer=5-10bp;gc_cont=0.534
#matched_seq:	20079	CP000948	Escherichia coli str. K12 substr. DH10B, complete genome.	Gammaproteobacteria	periplasmic sensory protein associated with the TorRS two-component regulatory system	ACB02195	No	100
#input_seq:	NODE_6_length_102513_cov_18.907390_pilon_13 # 18748 # 19770 # 1 # ID=6_13;partial=00;start_type=ATG;rbs_motif=AGGA;rbs_spacer=5-10bp;gc_cont=0.497
#matched_seq:	20079	CP000948	Escherichia coli str. K12 substr. DH10B, complete genome.	Gammaproteobacteria	AI2 transporter; periplasmic-binding component of ABC superfamily	ACB02726	No	100
#input_seq:	NODE_54_length_33021_cov_14.967137_pilon_24 # 25008 # 26030 # -1 # ID=54_24;partial=00;start_type=ATG;rbs_motif=AGGA/GGAG/GAGG;rbs_spacer=11-12bp;gc_cont=0.540
#matched_seq:	13146	CP000036	Shigella boydii Sb227, complete genome.	Gammaproteobacteria	lysophospholipase L(2)	ABB68295	Yes	100
#input_seq:	NODE_23_length_70331_cov_18.786679_pilon_30 # 28593 # 29546 # -1 # ID=23_30;partial=00;start_type=ATG;rbs_motif=GGAG/GAGG;rbs_spacer=5-10bp;gc_cont=0.445
#matched_seq:	13151	CP000038	Shigella sonnei Ss046, complete genome.	Gammaproteobacteria	putative transcriptional regulator LYSR-type	AAZ87491	Yes	100
#input_seq:	NODE_5_length_119659_cov_19.167336_pilon_98 # 106110 # 107117 # -1 # ID=5_98;partial=00;start_type=GTG;rbs_motif=GGAG/GAGG;rbs_spacer=5-10bp;gc_cont=0.446
#matched_seq:	20079	CP000948	Escherichia coli str. K12 substr. DH10B, complete genome.	Gammaproteobacteria	conserved protein	ACB04050	No	100
#input_seq:	NODE_35_length_51290_cov_18.999335_pilon_22 # 21014 # 21952 # -1 # ID=35_22;partial=00;start_type=ATG;rbs_motif=AGGAG;rbs_spacer=5-10bp;gc_cont=0.524
#matched_seq:	16259	CP000243	Escherichia coli UTI89, complete genome.	Gammaproteobacteria	malate dehydrogenase	ABE09111	Yes	100
#input_seq:	NODE_1_length_263003_cov_19.067374_pilon_209 # 239977 # 240891 # -1 # ID=1_209;partial=00;start_type=ATG;rbs_motif=GGA/GAG/AGG;rbs_spacer=5-10bp;gc_cont=0.552
#matched_seq:	16259	CP000243	Escherichia coli UTI89, complete genome.	Gammaproteobacteria	acetyl-coenzyme A carboxylase carboxyl transferase subunit beta	ABE08068	Yes	100
#input_seq:	NODE_5_length_119659_cov_19.167336_pilon_63 # 70539 # 71534 # 1 # ID=5_63;partial=00;start_type=ATG;rbs_motif=None;rbs_spacer=None;gc_cont=0.539
#matched_seq:	20079	CP000948	Escherichia coli str. K12 substr. DH10B, complete genome.	Gammaproteobacteria	membrane ATPase/protein kinase	ACB04018	No	100
#input_seq:	NODE_28_length_58634_cov_19.624797_pilon_25 # 32284 # 33276 # 1 # ID=28_25;partial=00;start_type=ATG;rbs_motif=GGA/GAG/AGG;rbs_spacer=5-10bp;gc_cont=0.532
#matched_seq:	20079	CP000948	Escherichia coli str. K12 substr. DH10B, complete genome.	Gammaproteobacteria	potassium-tellurite ethidium and proflavin transporter	ACB02645	No	100
#input_seq:	NODE_3_length_138791_cov_18.823090_pilon_115 # 111875 # 112867 # -1 # ID=3_115;partial=00;start_type=ATG;rbs_motif=None;rbs_spacer=None;gc_cont=0.499
#matched_seq:	20079	CP000948	Escherichia coli str. K12 substr. DH10B, complete genome.	Gammaproteobacteria	conserved protein	ACB02078	No	100
#input_seq:	NODE_48_length_36769_cov_16.761558_pilon_24 # 23539 # 24528 # 1 # ID=48_24;partial=00;start_type=ATG;rbs_motif=GGAG/GAGG;rbs_spacer=5-10bp;gc_cont=0.464
#matched_seq:	13145	CP000034	Shigella dysenteriae Sd197, complete genome.	Gammaproteobacteria	threonine dehydratase, catabolic	ABB63305	Yes	100
#input_seq:	NODE_53_length_34546_cov_15.254249_pilon_13 # 17107 # 18087 # 1 # ID=53_13;partial=00;start_type=ATG;rbs_motif=GGA/GAG/AGG;rbs_spacer=5-10bp;gc_cont=0.439
#matched_seq:	20079	CP000948	Escherichia coli str. K12 substr. DH10B, complete genome.	Gammaproteobacteria	predicted sugar phosphate isomerase	ACB04887	No	100
#input_seq:	NODE_95_length_10962_cov_14.559760_pilon_2 # 456 # 1436 # -1 # ID=95_2;partial=00;start_type=ATG;rbs_motif=GGAG/GAGG;rbs_spacer=5-10bp;gc_cont=0.439
#matched_seq:	20045	CP001118	Salmonella enterica subsp. enterica serovar Heidelberg str. SL476 plasmid pSL47	Gammaproteobacteria	1, complete sequence.	ACF65706	Yes	100
#input_seq:	NODE_9_length_96583_cov_18.442876_pilon_64 # 74535 # 75509 # -1 # ID=9_64;partial=00;start_type=ATG;rbs_motif=AGGAG;rbs_spacer=5-10bp;gc_cont=0.522
#matched_seq:	20079	CP000948	Escherichia coli str. K12 substr. DH10B, complete genome.	Gammaproteobacteria	leader peptidase (signal peptidase I)	ACB03719	No	100
#input_seq:	NODE_107_length_7818_cov_10.092966_pilon_2 # 1575 # 2546 # 1 # ID=107_2;partial=00;start_type=ATG;rbs_motif=GGAG/GAGG;rbs_spacer=5-10bp;gc_cont=0.458
#matched_seq:	16718	DQ381420	Escherichia coli APEC O1 plasmid pAPEC-O1-ColBM, complete sequence.	Gammaproteobacteria	SopB	ABD51574	No	100
#input_seq:	NODE_42_length_42971_cov_18.170082_pilon_10 # 10701 # 11669 # 1 # ID=42_10;partial=00;start_type=ATG;rbs_motif=AGGAG;rbs_spacer=5-10bp;gc_cont=0.571
#matched_seq:	32509	AP010953	Escherichia coli O26:H11 str. 11368 DNA, complete genome.	Gammaproteobacteria	3-phosphoserine phosphatase SerB	BAI28713	Yes	100
#input_seq:	NODE_8_length_101272_cov_18.739967_pilon_53 # 53090 # 54058 # 1 # ID=8_53;partial=00;start_type=ATG;rbs_motif=GGAGG;rbs_spacer=5-10bp;gc_cont=0.533
#matched_seq:	15637	CP001063	Shigella boydii CDC 3083-94, complete genome.	Gammaproteobacteria	succinylglutamate desuccinylase	ACD09119	Yes	100
#input_seq:	NODE_85_length_14166_cov_18.858822_pilon_7 # 6175 # 7140 # 1 # ID=85_7;partial=00;start_type=ATG;rbs_motif=GGAG/GAGG;rbs_spacer=5-10bp;gc_cont=0.501
#matched_seq:	20079	CP000948	Escherichia coli str. K12 substr. DH10B, complete genome.	Gammaproteobacteria	predicted oxidoreductase	ACB03001	No	100
#input_seq:	NODE_23_length_70331_cov_18.786679_pilon_62 # 64219 # 65181 # 1 # ID=23_62;partial=00;start_type=ATG;rbs_motif=AGGAG;rbs_spacer=5-10bp;gc_cont=0.557
#matched_seq:	20079	CP000948	Escherichia coli str. K12 substr. DH10B, complete genome.	Gammaproteobacteria	predicted transferase/phosphorylase	ACB02001	No	100
#input_seq:	NODE_4_length_130578_cov_19.057409_pilon_21 # 24283 # 25242 # 1 # ID=4_21;partial=00;start_type=ATG;rbs_motif=AGGAG;rbs_spacer=5-10bp;gc_cont=0.521
#matched_seq:	19469	CP000970	Escherichia coli SMS-3-5, complete genome.	Gammaproteobacteria	acetyl esterase	ACB16199	No	100
#input_seq:	NODE_29_length_58060_cov_17.129028_pilon_27 # 27458 # 28417 # 1 # ID=29_27;partial=00;start_type=ATG;rbs_motif=AGGA/GGAG/GAGG;rbs_spacer=11-12bp;gc_cont=0.566
#matched_seq:	16259	CP000243	Escherichia coli UTI89, complete genome.	Gammaproteobacteria	putative AraC type regulator	ABE07653	Yes	100
#input_seq:	NODE_74_length_17489_cov_9.261188_pilon_6 # 6102 # 7058 # -1 # ID=74_6;partial=00;start_type=ATG;rbs_motif=AGGA/GGAG/GAGG;rbs_spacer=11-12bp;gc_cont=0.524
#matched_seq:	16259	CP000243	Escherichia coli UTI89, complete genome.	Gammaproteobacteria	IroE protein	ABE06603	Yes	100
#input_seq:	NODE_63_length_27534_cov_17.478126_pilon_12 # 12248 # 13204 # 1 # ID=63_12;partial=00;start_type=GTG;rbs_motif=AGGA;rbs_spacer=5-10bp;gc_cont=0.551
#matched_seq:	16259	CP000243	Escherichia coli UTI89, complete genome.	Gammaproteobacteria	ferrienterobactin-binding periplasmic protein precursor	ABE06094	Yes	100
#input_seq:	NODE_43_length_42701_cov_18.933363_pilon_19 # 18078 # 19031 # 1 # ID=43_19;partial=00;start_type=GTG;rbs_motif=GGAG/GAGG;rbs_spacer=5-10bp;gc_cont=0.449
#matched_seq:	20079	CP000948	Escherichia coli str. K12 substr. DH10B, complete genome.	Gammaproteobacteria	predicted DNA-binding transcriptional regulator	ACB01750	No	100
#input_seq:	NODE_27_length_62143_cov_18.229344_pilon_7 # 6715 # 7641 # -1 # ID=27_7;partial=00;start_type=ATG;rbs_motif=GGA/GAG/AGG;rbs_spacer=5-10bp;gc_cont=0.524
#matched_seq:	15637	CP001063	Shigella boydii CDC 3083-94, complete genome.	Gammaproteobacteria	transcriptional regulator, LysR family	ACD08190	Yes	100
#input_seq:	NODE_86_length_14094_cov_15.238204_pilon_2 # 779 # 1492 # 1 # ID=86_2;partial=00;start_type=ATG;rbs_motif=GGA/GAG/AGG;rbs_spacer=5-10bp;gc_cont=0.494
#matched_seq:	16375	CP000266	Shigella flexneri 5 str. 8401, complete genome.	Gammaproteobacteria	diadenosine tetraphosphatase	ABF06143	Yes	100
#input_seq:	NODE_38_length_46439_cov_16.708909_pilon_21 # 21191 # 22141 # -1 # ID=38_21;partial=00;start_type=ATG;rbs_motif=GGA/GAG/AGG;rbs_spacer=5-10bp;gc_cont=0.560
#matched_seq:	225	U00096	Escherichia coli str. K-12 substr. MG1655, complete genome.	Gammaproteobacteria	carbamate kinase-like protein	AAC73426	No	100
#input_seq:	NODE_37_length_46983_cov_18.831292_pilon_21 # 22367 # 23317 # 1 # ID=37_21;partial=00;start_type=ATG;rbs_motif=AGGA;rbs_spacer=5-10bp;gc_cont=0.507
#matched_seq:	30031	CP001637	Escherichia coli DH1, complete genome.	Gammaproteobacteria	transcriptional regulator, LysR family	ACX39306	No	100
#input_seq:	NODE_57_length_30616_cov_18.982157_pilon_24 # 27433 # 28383 # -1 # ID=57_24;partial=00;start_type=ATG;rbs_motif=None;rbs_spacer=None;gc_cont=0.409
#matched_seq:	13960	CP000800	Escherichia coli E24377A, complete genome.	Gammaproteobacteria	conserved hypothetical protein	ABV17489	Yes	100
#input_seq:	NODE_57_length_30616_cov_18.982157_pilon_13 # 17181 # 18101 # -1 # ID=57_13;partial=00;start_type=ATG;rbs_motif=GGAG/GAGG;rbs_spacer=5-10bp;gc_cont=0.403
#matched_seq:	33413	CU928145	Escherichia coli 55989 chromosome, complete genome.	Gammaproteobacteria	Deoxyribokinase	CAV02002	Yes	100
#input_seq:	NODE_79_length_15775_cov_10.647942_pilon_4 # 5896 # 6843 # -1 # ID=79_4;partial=00;start_type=ATG;rbs_motif=AGGAG;rbs_spacer=5-10bp;gc_cont=0.556
#matched_seq:	16718	DQ381420	Escherichia coli APEC O1 plasmid pAPEC-O1-ColBM, complete sequence.	Gammaproteobacteria	IucB	ABD51742	No	100
#input_seq:	NODE_68_length_21559_cov_17.452641_pilon_15 # 15078 # 16025 # 1 # ID=68_15;partial=00;start_type=ATG;rbs_motif=None;rbs_spacer=None;gc_cont=0.537
#matched_seq:	20079	CP000948	Escherichia coli str. K12 substr. DH10B, complete genome.	Gammaproteobacteria	DNA-binding transcriptional activator, 3HPP-binding	ACB02463	No	100
#input_seq:	NODE_1_length_263003_cov_19.067374_pilon_57 # 66859 # 67800 # -1 # ID=1_57;partial=00;start_type=ATG;rbs_motif=GGAG/GAGG;rbs_spacer=5-10bp;gc_cont=0.471
#matched_seq:	20079	CP000948	Escherichia coli str. K12 substr. DH10B, complete genome.	Gammaproteobacteria	predicted kinase	ACB03330	No	100
#input_seq:	NODE_1_length_263003_cov_19.067374_pilon_53 # 62749 # 63690 # -1 # ID=1_53;partial=00;start_type=ATG;rbs_motif=GGAG/GAGG;rbs_spacer=5-10bp;gc_cont=0.521
#matched_seq:	30031	CP001637	Escherichia coli DH1, complete genome.	Gammaproteobacteria	Inosine/uridine-preferring nucleoside hydrolase	ACX39166	No	100
#input_seq:	NODE_18_length_79581_cov_15.153636_pilon_11 # 11542 # 12480 # 1 # ID=18_11;partial=00;start_type=ATG;rbs_motif=GGA/GAG/AGG;rbs_spacer=5-10bp;gc_cont=0.497
#matched_seq:	20079	CP000948	Escherichia coli str. K12 substr. DH10B, complete genome.	Gammaproteobacteria	DNA-binding transcriptional activator, L-rhamnose-binding	ACB04919	No	100
#input_seq:	NODE_48_length_36769_cov_16.761558_pilon_23 # 22502 # 23440 # 1 # ID=48_23;partial=00;start_type=ATG;rbs_motif=GGA/GAG/AGG;rbs_spacer=5-10bp;gc_cont=0.422
#matched_seq:	13145	CP000034	Shigella dysenteriae Sd197, complete genome.	Gammaproteobacteria	transcriptional activator of tdc operon	ABB63306	Yes	100
#input_seq:	NODE_124_length_5696_cov_13.671754_pilon_4 # 1952 # 2878 # 1 # ID=124_4;partial=00;start_type=ATG;rbs_motif=AGGAG;rbs_spacer=5-10bp;gc_cont=0.546
#matched_seq:	20045	CP001118	Salmonella enterica subsp. enterica serovar Heidelberg str. SL476 plasmid pSL47	Gammaproteobacteria	1, complete sequence.	ACF65770	Yes	100
#input_seq:	NODE_3_length_138791_cov_18.823090_pilon_20 # 21509 # 22408 # -1 # ID=3_20;partial=00;start_type=ATG;rbs_motif=GGAG/GAGG;rbs_spacer=5-10bp;gc_cont=0.541
#matched_seq:	13151	CP000038	Shigella sonnei Ss046, complete genome.	Gammaproteobacteria	putative pyruvate formate-lyase 2 activating enzyme	AAZ87553	Yes	100
#input_seq:	NODE_1_length_263003_cov_19.067374_pilon_21 # 24984 # 25910 # -1 # ID=1_21;partial=00;start_type=ATG;rbs_motif=GGA/GAG/AGG;rbs_spacer=5-10bp;gc_cont=0.549
#matched_seq:	15637	CP001063	Shigella boydii CDC 3083-94, complete genome.	Gammaproteobacteria	ABC transporter, quaternary amine uptake (QAT) family, ATP-binding protein	ACD08623	Yes	100
#input_seq:	NODE_30_length_55659_cov_16.595440_pilon_39 # 38444 # 39337 # -1 # ID=30_39;partial=00;start_type=ATG;rbs_motif=GGAGG;rbs_spacer=5-10bp;gc_cont=0.435
#matched_seq:	20079	CP000948	Escherichia coli str. K12 substr. DH10B, complete genome.	Gammaproteobacteria	predicted DNA-binding transcriptional regulator	ACB04729	No	100
#input_seq:	NODE_45_length_39064_cov_17.245859_pilon_30 # 33388 # 34311 # 1 # ID=45_30;partial=00;start_type=ATG;rbs_motif=GGAG/GAGG;rbs_spacer=5-10bp;gc_cont=0.487
#matched_seq:	20079	CP000948	Escherichia coli str. K12 substr. DH10B, complete genome.	Gammaproteobacteria	predicted inner membrane protein	ACB04708	No	100
#input_seq:	NODE_12_length_91630_cov_16.786455_pilon_61 # 59936 # 60859 # -1 # ID=12_61;partial=00;start_type=ATG;rbs_motif=AGGAG;rbs_spacer=5-10bp;gc_cont=0.582
#matched_seq:	13146	CP000036	Shigella boydii Sb227, complete genome.	Gammaproteobacteria	membrane-spanning protein of hydrogenase 3	ABB67322	Yes	100
#input_seq:	NODE_22_length_70564_cov_18.762426_pilon_30 # 36448 # 37173 # 1 # ID=22_30;partial=00;start_type=ATG;rbs_motif=GGAG/GAGG;rbs_spacer=5-10bp;gc_cont=0.514
#matched_seq:	16259	CP000243	Escherichia coli UTI89, complete genome.	Gammaproteobacteria	30S ribosomal protein S2	ABE05693	Yes	100
#input_seq:	NODE_21_length_73687_cov_19.225965_pilon_31 # 26599 # 27513 # 1 # ID=21_31;partial=00;start_type=ATG;rbs_motif=AGGA;rbs_spacer=5-10bp;gc_cont=0.552
#matched_seq:	40647	FN554766	Escherichia coli 042 complete genome.	Gammaproteobacteria	conserved hypothetical protein	CBG36095	Yes	100
#input_seq:	NODE_53_length_34546_cov_15.254249_pilon_23 # 29681 # 30577 # 1 # ID=53_23;partial=00;start_type=ATG;rbs_motif=AGGA;rbs_spacer=5-10bp;gc_cont=0.556
#matched_seq:	13960	CP000800	Escherichia coli E24377A, complete genome.	Gammaproteobacteria	kinase, PfkB family	ABV21100	Yes	100
#input_seq:	NODE_53_length_34546_cov_15.254249_pilon_22 # 28617 # 29513 # -1 # ID=53_22;partial=00;start_type=ATG;rbs_motif=AGGAG;rbs_spacer=5-10bp;gc_cont=0.552
#matched_seq:	16375	CP000266	Shigella flexneri 5 str. 8401, complete genome.	Gammaproteobacteria	putative dehydrogenase	ABF05647	Yes	100
#input_seq:	NODE_35_length_51290_cov_18.999335_pilon_11 # 10367 # 11260 # -1 # ID=35_11;partial=00;start_type=ATG;rbs_motif=GGAG/GAGG;rbs_spacer=5-10bp;gc_cont=0.518
#matched_seq:	13145	CP000034	Shigella dysenteriae Sd197, complete genome.	Gammaproteobacteria	N-acetylneuraminate lyase	ABB63391	Yes	100
#input_seq:	NODE_82_length_14876_cov_17.753475_pilon_7 # 9108 # 10001 # 1 # ID=82_7;partial=00;start_type=ATG;rbs_motif=AGGAG;rbs_spacer=5-10bp;gc_cont=0.520
#matched_seq:	20079	CP000948	Escherichia coli str. K12 substr. DH10B, complete genome.	Gammaproteobacteria	conserved protein	ACB02677	No	100
#input_seq:	NODE_26_length_63700_cov_18.341969_pilon_39 # 47922 # 48707 # 1 # ID=26_39;partial=00;start_type=ATG;rbs_motif=GGAG/GAGG;rbs_spacer=5-10bp;gc_cont=0.545
#matched_seq:	20079	CP000948	Escherichia coli str. K12 substr. DH10B, complete genome.	Gammaproteobacteria	crotonobetainyl CoA hydratase	ACB01241	No	100
#input_seq:	NODE_41_length_43740_cov_19.848463_pilon_15 # 17085 # 17978 # 1 # ID=41_15;partial=00;start_type=ATG;rbs_motif=GGAG/GAGG;rbs_spacer=5-10bp;gc_cont=0.525
#matched_seq:	33413	CU928145	Escherichia coli 55989 chromosome, complete genome.	Gammaproteobacteria	conserved hypothetical protein	CAU96828	Yes	100
#input_seq:	NODE_5_length_119659_cov_19.167336_pilon_80 # 89465 # 90223 # 1 # ID=5_80;partial=00;start_type=ATG;rbs_motif=GGA/GAG/AGG;rbs_spacer=5-10bp;gc_cont=0.515
#matched_seq:	40647	FN554766	Escherichia coli 042 complete genome.	Gammaproteobacteria	putative peptidase	CBG35970	Yes	100
#input_seq:	NODE_21_length_73687_cov_19.225965_pilon_59 # 51176 # 52060 # 1 # ID=21_59;partial=00;start_type=ATG;rbs_motif=GGAG/GAGG;rbs_spacer=5-10bp;gc_cont=0.544
#matched_seq:	13146	CP000036	Shigella boydii Sb227, complete genome.	Gammaproteobacteria	putative oxidoreductase	ABB67507	Yes	100
#input_seq:	NODE_35_length_51290_cov_18.999335_pilon_46 # 49337 # 50221 # 1 # ID=35_46;partial=00;start_type=ATG;rbs_motif=GGAG/GAGG;rbs_spacer=5-10bp;gc_cont=0.475
#matched_seq:	20079	CP000948	Escherichia coli str. K12 substr. DH10B, complete genome.	Gammaproteobacteria	predicted methyltransferase	ACB04332	No	100
#input_seq:	NODE_9_length_96583_cov_18.442876_pilon_30 # 34590 # 35444 # 1 # ID=9_30;partial=00;start_type=ATG;rbs_motif=AGGA;rbs_spacer=5-10bp;gc_cont=0.506
#matched_seq:	20079	CP000948	Escherichia coli str. K12 substr. DH10B, complete genome.	Gammaproteobacteria	predicted peptidase	ACB03686	No	100
#input_seq:	NODE_65_length_26658_cov_21.462252_pilon_1 # 369 # 923 # 1 # ID=65_1;partial=00;start_type=ATG;rbs_motif=GGAG/GAGG;rbs_spacer=5-10bp;gc_cont=0.488
#matched_seq:	13960	CP000800	Escherichia coli E24377A, complete genome.	Gammaproteobacteria	conserved hypothetical protein	ABV21201	Yes	100
#input_seq:	NODE_53_length_34546_cov_15.254249_pilon_21 # 27715 # 28593 # -1 # ID=53_21;partial=00;start_type=ATG;rbs_motif=AGGA;rbs_spacer=5-10bp;gc_cont=0.537
#matched_seq:	13960	CP000800	Escherichia coli E24377A, complete genome.	Gammaproteobacteria	deoxyribose-phosphate aldolase	ABV19751	Yes	100
#input_seq:	NODE_16_length_85050_cov_18.423902_pilon_2 # 2330 # 3208 # 1 # ID=16_2;partial=00;start_type=TTG;rbs_motif=None;rbs_spacer=None;gc_cont=0.569
#matched_seq:	20079	CP000948	Escherichia coli str. K12 substr. DH10B, complete genome.	Gammaproteobacteria	conserved protein	ACB05104	No	100
#input_seq:	NODE_35_length_51290_cov_18.999335_pilon_8 # 7159 # 8034 # -1 # ID=35_8;partial=00;start_type=ATG;rbs_motif=AGxAGG/AGGxGG;rbs_spacer=3-4bp;gc_cont=0.586
#matched_seq:	20079	CP000948	Escherichia coli str. K12 substr. DH10B, complete genome.	Gammaproteobacteria	predicted N-acetylmannosamine kinase	ACB04296	No	100
#input_seq:	NODE_6_length_102513_cov_18.907390_pilon_14 # 19797 # 20672 # 1 # ID=6_14;partial=00;start_type=ATG;rbs_motif=GGAG/GAGG;rbs_spacer=5-10bp;gc_cont=0.497
#matched_seq:	20079	CP000948	Escherichia coli str. K12 substr. DH10B, complete genome.	Gammaproteobacteria	putative autoinducer-2 (AI-2) aldolase	ACB02727	No	100
#input_seq:	NODE_40_length_44241_cov_16.806547_pilon_25 # 26665 # 27531 # -1 # ID=40_25;partial=00;start_type=ATG;rbs_motif=3Base/5BMM;rbs_spacer=13-15bp;gc_cont=0.519
#matched_seq:	13145	CP000034	Shigella dysenteriae Sd197, complete genome.	Gammaproteobacteria	conserved hypothetical protein	ABB62828	Yes	100
#input_seq:	NODE_3_length_138791_cov_18.823090_pilon_133 # 137780 # 138643 # 1 # ID=3_133;partial=00;start_type=ATG;rbs_motif=AGGAG;rbs_spacer=5-10bp;gc_cont=0.546
#matched_seq:	15637	CP001063	Shigella boydii CDC 3083-94, complete genome.	Gammaproteobacteria	anaerobic dimethyl sulfoxide reductase, C subunit	ACD07888	Yes	100
#input_seq:	NODE_59_length_28983_cov_15.007174_pilon_23 # 27909 # 28733 # 1 # ID=59_23;partial=00;start_type=ATG;rbs_motif=AGGAG;rbs_spacer=5-10bp;gc_cont=0.542
#matched_seq:	226	BA000007	Escherichia coli O157:H7 str. Sakai DNA, complete genome.	Gammaproteobacteria	repressor of aceBA operon	BAB38359	Yes	100
#input_seq:	NODE_1_length_263003_cov_19.067374_pilon_94 # 106019 # 106882 # -1 # ID=1_94;partial=00;start_type=ATG;rbs_motif=GGAGG;rbs_spacer=5-10bp;gc_cont=0.558
#matched_seq:	16235	CP000247	Escherichia coli 536, complete genome.	Gammaproteobacteria	ferredoxin-type protein NapH	ABG70241	Yes	100
#input_seq:	NODE_18_length_79581_cov_15.153636_pilon_67 # 74053 # 74757 # 1 # ID=18_67;partial=00;start_type=ATG;rbs_motif=GGAG/GAGG;rbs_spacer=5-10bp;gc_cont=0.526
#matched_seq:	16375	CP000266	Shigella flexneri 5 str. 8401, complete genome.	Gammaproteobacteria	conserved hypothetical protein	ABF06037	Yes	100
#input_seq:	NODE_15_length_88290_cov_18.078672_pilon_43 # 47810 # 48601 # -1 # ID=15_43;partial=00;start_type=ATG;rbs_motif=AGGAG;rbs_spacer=5-10bp;gc_cont=0.552
#matched_seq:	13146	CP000036	Shigella boydii Sb227, complete genome.	Gammaproteobacteria	putative oxidoreductase	ABB67005	Yes	100
#input_seq:	NODE_11_length_92244_cov_19.475048_pilon_35 # 34676 # 35533 # 1 # ID=11_35;partial=00;start_type=ATG;rbs_motif=None;rbs_spacer=None;gc_cont=0.502
#matched_seq:	20079	CP000948	Escherichia coli str. K12 substr. DH10B, complete genome.	Gammaproteobacteria	undecaprenyl pyrophosphate phosphatase	ACB02849	No	100
#input_seq:	NODE_34_length_51910_cov_19.842130_pilon_12 # 12471 # 13328 # -1 # ID=34_12;partial=00;start_type=ATG;rbs_motif=AGGAG;rbs_spacer=5-10bp;gc_cont=0.548
#matched_seq:	20079	CP000948	Escherichia coli str. K12 substr. DH10B, complete genome.	Gammaproteobacteria	HyaF	ACB02176	No	100
#input_seq:	NODE_6_length_102513_cov_18.907390_pilon_82 # 79275 # 80129 # 1 # ID=6_82;partial=00;start_type=ATG;rbs_motif=GGAGG;rbs_spacer=5-10bp;gc_cont=0.526
#matched_seq:	20079	CP000948	Escherichia coli str. K12 substr. DH10B, complete genome.	Gammaproteobacteria	oxidoreductase, membrane subunit	ACB02796	No	100
#input_seq:	NODE_38_length_46439_cov_16.708909_pilon_38 # 41225 # 42079 # -1 # ID=38_38;partial=00;start_type=ATG;rbs_motif=AGGAG;rbs_spacer=5-10bp;gc_cont=0.509
#matched_seq:	20079	CP000948	Escherichia coli str. K12 substr. DH10B, complete genome.	Gammaproteobacteria	predicted DNA-binding transcriptional regulator	ACB01471	No	100
#input_seq:	NODE_108_length_7741_cov_18.519701_pilon_4 # 2839 # 3690 # 1 # ID=108_4;partial=00;start_type=ATG;rbs_motif=GGAG/GAGG;rbs_spacer=5-10bp;gc_cont=0.545
#matched_seq:	19469	CP000970	Escherichia coli SMS-3-5, complete genome.	Gammaproteobacteria	taurine dioxygenase	ACB19431	No	100
#input_seq:	NODE_18_length_79581_cov_15.153636_pilon_58 # 60452 # 61303 # -1 # ID=18_58;partial=00;start_type=ATG;rbs_motif=GGA/GAG/AGG;rbs_spacer=5-10bp;gc_cont=0.532
#matched_seq:	19469	CP000970	Escherichia coli SMS-3-5, complete genome.	Gammaproteobacteria	transcriptional regulator, AraC family	ACB18047	No	100
#input_seq:	NODE_15_length_88290_cov_18.078672_pilon_35 # 40364 # 41215 # -1 # ID=15_35;partial=00;start_type=ATG;rbs_motif=AGGAG;rbs_spacer=5-10bp;gc_cont=0.521
#matched_seq:	20079	CP000948	Escherichia coli str. K12 substr. DH10B, complete genome.	Gammaproteobacteria	pyridoxal-pyridoxamine kinase/hydroxymethylpyrimidine kinase	ACB03569	No	100
#input_seq:	NODE_1_length_263003_cov_19.067374_pilon_167 # 196081 # 196929 # 1 # ID=1_167;partial=00;start_type=ATG;rbs_motif=AGGA;rbs_spacer=5-10bp;gc_cont=0.435
#matched_seq:	20079	CP000948	Escherichia coli str. K12 substr. DH10B, complete genome.	Gammaproteobacteria	predicted protein	ACB03434	No	100
#input_seq:	NODE_46_length_38557_cov_17.404918_pilon_24 # 22846 # 23694 # 1 # ID=46_24;partial=00;start_type=ATG;rbs_motif=AGGAG;rbs_spacer=5-10bp;gc_cont=0.512
#matched_seq:	20079	CP000948	Escherichia coli str. K12 substr. DH10B, complete genome.	Gammaproteobacteria	predicted formate transporter	ACB03644	No	100
#input_seq:	NODE_19_length_75359_cov_15.236269_pilon_61 # 63286 # 64134 # -1 # ID=19_61;partial=00;start_type=ATG;rbs_motif=AGGAG;rbs_spacer=5-10bp;gc_cont=0.511
#matched_seq:	20045	CP001118	Salmonella enterica subsp. enterica serovar Heidelberg str. SL476 plasmid pSL47	Gammaproteobacteria	1, complete sequence.	ACF65773	Yes	100
#input_seq:	NODE_14_length_88741_cov_18.600176_pilon_59 # 63407 # 64252 # -1 # ID=14_59;partial=00;start_type=TTG;rbs_motif=GGAG/GAGG;rbs_spacer=5-10bp;gc_cont=0.525
#matched_seq:	13146	CP000036	Shigella boydii Sb227, complete genome.	Gammaproteobacteria	5'->3' exonuclease	ABB67216	Yes	100
#input_seq:	NODE_9_length_96583_cov_18.442876_pilon_17 # 22785 # 23630 # 1 # ID=9_17;partial=00;start_type=ATG;rbs_motif=GGAG/GAGG;rbs_spacer=5-10bp;gc_cont=0.532
#matched_seq:	33415	CU928163	Escherichia coli UMN026 chromosome, complete genome.	Gammaproteobacteria	3-mercaptopyruvate sulfurtransferase	CAR14018	Yes	100
#input_seq:	NODE_8_length_101272_cov_18.739967_pilon_62 # 60569 # 61408 # 1 # ID=8_62;partial=00;start_type=ATG;rbs_motif=AGGAG;rbs_spacer=5-10bp;gc_cont=0.415
#matched_seq:	20079	CP000948	Escherichia coli str. K12 substr. DH10B, complete genome.	Gammaproteobacteria	DNA-binding transcriptional dual regulator	ACB02934	No	100
#input_seq:	NODE_13_length_91585_cov_19.259310_pilon_75 # 74081 # 74920 # 1 # ID=13_75;partial=00;start_type=ATG;rbs_motif=GGAG/GAGG;rbs_spacer=5-10bp;gc_cont=0.518
#matched_seq:	20079	CP000948	Escherichia coli str. K12 substr. DH10B, complete genome.	Gammaproteobacteria	deacetylase of acetyl-CoA synthetase, NAD-dependent	ACB02313	No	100
#input_seq:	NODE_15_length_88290_cov_18.078672_pilon_23 # 28023 # 28856 # -1 # ID=15_23;partial=00;start_type=ATG;rbs_motif=AGGA;rbs_spacer=5-10bp;gc_cont=0.516
#matched_seq:	20079	CP000948	Escherichia coli str. K12 substr. DH10B, complete genome.	Gammaproteobacteria	purine nucleoside phosphorylase II	ACB03557	No	100
#input_seq:	NODE_17_length_82612_cov_18.228914_pilon_4 # 2913 # 3743 # 1 # ID=17_4;partial=00;start_type=ATG;rbs_motif=AGGAG;rbs_spacer=5-10bp;gc_cont=0.549
#matched_seq:	20079	CP000948	Escherichia coli str. K12 substr. DH10B, complete genome.	Gammaproteobacteria	predicted isomerase	ACB04432	No	100
#input_seq:	NODE_33_length_53258_cov_18.735710_pilon_3 # 1323 # 2033 # 1 # ID=33_3;partial=00;start_type=ATG;rbs_motif=AGGAG;rbs_spacer=5-10bp;gc_cont=0.505
#matched_seq:	13145	CP000034	Shigella dysenteriae Sd197, complete genome.	Gammaproteobacteria	conserved hypothetical protein	ABB64240	Yes	100
#input_seq:	NODE_5_length_119659_cov_19.167336_pilon_64 # 71545 # 72330 # 1 # ID=5_64;partial=00;start_type=ATG;rbs_motif=AGGA;rbs_spacer=5-10bp;gc_cont=0.494
#matched_seq:	226	BA000007	Escherichia coli O157:H7 str. Sakai DNA, complete genome.	Gammaproteobacteria	putative enzyme	BAB37212	Yes	100
#input_seq:	NODE_1_length_263003_cov_19.067374_pilon_63 # 73954 # 74526 # 1 # ID=1_63;partial=00;start_type=ATG;rbs_motif=AGGA;rbs_spacer=5-10bp;gc_cont=0.499
#matched_seq:	13145	CP000034	Shigella dysenteriae Sd197, complete genome.	Gammaproteobacteria	putative elongation factor	ABB61084	Yes	100
#input_seq:	NODE_21_length_73687_cov_19.225965_pilon_37 # 31749 # 32573 # -1 # ID=21_37;partial=00;start_type=ATG;rbs_motif=GGAG/GAGG;rbs_spacer=5-10bp;gc_cont=0.463
#matched_seq:	13960	CP000800	Escherichia coli E24377A, complete genome.	Gammaproteobacteria	conserved hypothetical protein	ABV18699	Yes	100
#input_seq:	NODE_1_length_263003_cov_19.067374_pilon_225 # 256193 # 257014 # -1 # ID=1_225;partial=00;start_type=ATG;rbs_motif=GGA/GAG/AGG;rbs_spacer=5-10bp;gc_cont=0.454
#matched_seq:	20079	CP000948	Escherichia coli str. K12 substr. DH10B, complete genome.	Gammaproteobacteria	predicted protein	ACB03490	No	100
#input_seq:	NODE_57_length_30616_cov_18.982157_pilon_26 # 29479 # 30300 # -1 # ID=57_26;partial=00;start_type=TTG;rbs_motif=GGAGG;rbs_spacer=5-10bp;gc_cont=0.389
#matched_seq:	13960	CP000795	Escherichia coli E24377A plasmid pETE	Gammaproteobacteria	0, complete sequence.	ABV16218	Yes	100
#input_seq:	NODE_124_length_5696_cov_13.671754_pilon_8 # 4614 # 5435 # 1 # ID=124_8;partial=00;start_type=ATG;rbs_motif=None;rbs_spacer=None;gc_cont=0.607
#matched_seq:	20045	CP001118	Salmonella enterica subsp. enterica serovar Heidelberg str. SL476 plasmid pSL47	Gammaproteobacteria	1, complete sequence.	ACF65782	Yes	100
#input_seq:	NODE_27_length_62143_cov_18.229344_pilon_9 # 8431 # 9246 # 1 # ID=27_9;partial=00;start_type=ATG;rbs_motif=AGGA/GGAG/GAGG;rbs_spacer=11-12bp;gc_cont=0.526
#matched_seq:	13146	CP000036	Shigella boydii Sb227, complete genome.	Gammaproteobacteria	putative regulator	ABB65118	Yes	100
#input_seq:	NODE_88_length_13125_cov_19.541006_pilon_12 # 10381 # 11154 # 1 # ID=88_12;partial=00;start_type=ATG;rbs_motif=AGGAG;rbs_spacer=5-10bp;gc_cont=0.531
#matched_seq:	16259	CP000243	Escherichia coli UTI89, complete genome.	Gammaproteobacteria	zinc transporter ZupT	ABE08924	Yes	100
#input_seq:	NODE_11_length_92244_cov_19.475048_pilon_59 # 62232 # 62996 # -1 # ID=11_59;partial=00;start_type=ATG;rbs_motif=GGAG/GAGG;rbs_spacer=5-10bp;gc_cont=0.528
#matched_seq:	20079	CP000948	Escherichia coli str. K12 substr. DH10B, complete genome.	Gammaproteobacteria	conserved protein	ACB02871	No	100
#input_seq:	NODE_2_length_144457_cov_18.301053_pilon_38 # 42608 # 43360 # 1 # ID=2_38;partial=00;start_type=ATG;rbs_motif=GGA/GAG/AGG;rbs_spacer=5-10bp;gc_cont=0.517
#matched_seq:	16259	CP000243	Escherichia coli UTI89, complete genome.	Gammaproteobacteria	fumarate and nitrate reduction regulatory protein	ABE07083	Yes	100
#input_seq:	NODE_4_length_130578_cov_19.057409_pilon_6 # 6894 # 7673 # -1 # ID=4_6;partial=00;start_type=ATG;rbs_motif=AGGA;rbs_spacer=5-10bp;gc_cont=0.463
#matched_seq:	13151	CP000038	Shigella sonnei Ss046, complete genome.	Gammaproteobacteria	putative metal resistance protein	AAZ87256	Yes	100
#input_seq:	NODE_43_length_42701_cov_18.933363_pilon_37 # 34452 # 35258 # 1 # ID=43_37;partial=00;start_type=ATG;rbs_motif=3Base/5BMM;rbs_spacer=13-15bp;gc_cont=0.512
#matched_seq:	13960	CP000800	Escherichia coli E24377A, complete genome.	Gammaproteobacteria	ribonuclease I	ABV18767	Yes	100
#input_seq:	NODE_42_length_42971_cov_18.170082_pilon_3 # 3129 # 3908 # 1 # ID=42_3;partial=00;start_type=ATG;rbs_motif=AGGAG;rbs_spacer=5-10bp;gc_cont=0.554
#matched_seq:	313	AE014075	Escherichia coli CFT073, complete genome.	Gammaproteobacteria	Deoxyribose-phosphate aldolase	AAN83885	Yes	100
#input_seq:	NODE_17_length_82612_cov_18.228914_pilon_6 # 4625 # 5356 # 1 # ID=17_6;partial=00;start_type=ATG;rbs_motif=GGA/GAG/AGG;rbs_spacer=5-10bp;gc_cont=0.510
#matched_seq:	13151	CP000038	Shigella sonnei Ss046, complete genome.	Gammaproteobacteria	putative transcriptional regulator	AAZ90066	Yes	100
#input_seq:	NODE_113_length_6779_cov_21.817949_pilon_6 # 4920 # 5714 # 1 # ID=113_6;partial=00;start_type=ATG;rbs_motif=GGAG/GAGG;rbs_spacer=5-10bp;gc_cont=0.596
#matched_seq:	16720	CP000744	Pseudomonas aeruginosa PA7, complete genome.	Gammaproteobacteria	aminoglycoside 3'-phosphotransferase	ABR81912	Yes	100
#input_seq:	NODE_25_length_66119_cov_18.294733_pilon_10 # 5369 # 6145 # -1 # ID=25_10;partial=00;start_type=ATG;rbs_motif=GGAG/GAGG;rbs_spacer=5-10bp;gc_cont=0.506
#matched_seq:	226	BA000007	Escherichia coli O157:H7 str. Sakai DNA, complete genome.	Gammaproteobacteria	negative regulator of exu regulon	BAB37399	Yes	100
#input_seq:	NODE_129_length_4855_cov_15.049492_pilon_4 # 1918 # 2709 # -1 # ID=129_4;partial=00;start_type=ATG;rbs_motif=None;rbs_spacer=None;gc_cont=0.376
#matched_seq:	19459	CP001125	Salmonella enterica subsp. enterica serovar Schwarzengrund str. CVM19633 plasmid pCVM1963	Gammaproteobacteria	10, complete sequence.	ACF88502	Yes	100
#input_seq:	NODE_66_length_25932_cov_18.682658_pilon_17 # 16009 # 16785 # -1 # ID=66_17;partial=00;start_type=ATG;rbs_motif=GGA/GAG/AGG;rbs_spacer=5-10bp;gc_cont=0.539
#matched_seq:	16375	CP000266	Shigella flexneri 5 str. 8401, complete genome.	Gammaproteobacteria	transcriptional regulator	ABF05935	Yes	100
#input_seq:	NODE_48_length_36769_cov_16.761558_pilon_2 # 993 # 1784 # -1 # ID=48_2;partial=00;start_type=ATG;rbs_motif=GGAG/GAGG;rbs_spacer=5-10bp;gc_cont=0.494
#matched_seq:	20079	CP000948	Escherichia coli str. K12 substr. DH10B, complete genome.	Gammaproteobacteria	N-acetylgalactosamine-specific enzyme IID component of PTS	ACB04219	No	100
#input_seq:	NODE_43_length_42701_cov_18.933363_pilon_22 # 20638 # 21201 # -1 # ID=43_22;partial=00;start_type=ATG;rbs_motif=3Base/5BMM;rbs_spacer=13-15bp;gc_cont=0.548
#matched_seq:	226	BA000007	Escherichia coli O157:H7 str. Sakai DNA, complete genome.	Gammaproteobacteria	putative amidase	BAB34087	Yes	100
#input_seq:	NODE_2_length_144457_cov_18.301053_pilon_46 # 50337 # 51065 # 1 # ID=2_46;partial=00;start_type=ATG;rbs_motif=GGA/GAG/AGG;rbs_spacer=5-10bp;gc_cont=0.549
#matched_seq:	13146	CP000036	Shigella boydii Sb227, complete genome.	Gammaproteobacteria	putative carboxypeptidase	ABB66345	Yes	100
#input_seq:	NODE_11_length_92244_cov_19.475048_pilon_60 # 63048 # 63833 # -1 # ID=11_60;partial=00;start_type=ATG;rbs_motif=AGGA;rbs_spacer=5-10bp;gc_cont=0.492
#matched_seq:	20079	CP000948	Escherichia coli str. K12 substr. DH10B, complete genome.	Gammaproteobacteria	predicted cytochrome	ACB02872	No	100
#input_seq:	NODE_57_length_30616_cov_18.982157_pilon_14 # 18407 # 19189 # 1 # ID=57_14;partial=00;start_type=ATG;rbs_motif=GGAG/GAGG;rbs_spacer=5-10bp;gc_cont=0.460
#matched_seq:	33413	CU928145	Escherichia coli 55989 chromosome, complete genome.	Gammaproteobacteria	putative transcriptional regulator	CAV02004	Yes	100
#input_seq:	NODE_77_length_16889_cov_18.486100_pilon_10 # 8761 # 9540 # -1 # ID=77_10;partial=00;start_type=ATG;rbs_motif=AGGAG;rbs_spacer=5-10bp;gc_cont=0.556
#matched_seq:	13151	CP000038	Shigella sonnei Ss046, complete genome.	Gammaproteobacteria	putative transport protein	AAZ89524	Yes	100
#input_seq:	NODE_51_length_35286_cov_18.066413_pilon_3 # 2784 # 3563 # 1 # ID=51_3;partial=00;start_type=ATG;rbs_motif=None;rbs_spacer=None;gc_cont=0.465
#matched_seq:	13151	CP000038	Shigella sonnei Ss046, complete genome.	Gammaproteobacteria	Galactitol utilization operon repressor	AAZ88793	Yes	100
#input_seq:	NODE_17_length_82612_cov_18.228914_pilon_25 # 22545 # 23324 # -1 # ID=17_25;partial=00;start_type=ATG;rbs_motif=AGGAG;rbs_spacer=5-10bp;gc_cont=0.577
#matched_seq:	20079	CP000948	Escherichia coli str. K12 substr. DH10B, complete genome.	Gammaproteobacteria	predicted pilus assembly protein	ACB04454	No	100
#input_seq:	NODE_23_length_70331_cov_18.786679_pilon_17 # 15814 # 16566 # -1 # ID=23_17;partial=00;start_type=ATG;rbs_motif=AGGAG;rbs_spacer=5-10bp;gc_cont=0.509
#matched_seq:	16259	CP000243	Escherichia coli UTI89, complete genome.	Gammaproteobacteria	phosphoglycerate mutase 1	ABE06238	Yes	100
#input_seq:	NODE_60_length_28840_cov_18.220945_pilon_31 # 25692 # 26267 # -1 # ID=60_31;partial=00;start_type=ATG;rbs_motif=GGAG/GAGG;rbs_spacer=5-10bp;gc_cont=0.547
#matched_seq:	16718	CP000468	Escherichia coli APEC O1, complete genome.	Gammaproteobacteria	conserved hypothetical protein	ABJ03629	No	100
#input_seq:	NODE_35_length_51290_cov_18.999335_pilon_1 # 59 # 823 # 1 # ID=35_1;partial=00;start_type=ATG;rbs_motif=AGGA;rbs_spacer=5-10bp;gc_cont=0.455
#matched_seq:	20079	CP000948	Escherichia coli str. K12 substr. DH10B, complete genome.	Gammaproteobacteria	periplasmic protein	ACB04290	No	100
#input_seq:	NODE_1_length_263003_cov_19.067374_pilon_29 # 35053 # 35814 # -1 # ID=1_29;partial=00;start_type=ATG;rbs_motif=GGAG/GAGG;rbs_spacer=5-10bp;gc_cont=0.554
#matched_seq:	20079	CP000948	Escherichia coli str. K12 substr. DH10B, complete genome.	Gammaproteobacteria	predicted oxidoreductase with NAD(P)-binding Rossmann-fold domain	ACB03302	No	100
#input_seq:	NODE_27_length_62143_cov_18.229344_pilon_38 # 40281 # 41042 # -1 # ID=27_38;partial=00;start_type=ATG;rbs_motif=AGGAG;rbs_spacer=5-10bp;gc_cont=0.461
#matched_seq:	20079	CP000948	Escherichia coli str. K12 substr. DH10B, complete genome.	Gammaproteobacteria	DNA-binding transcriptional activator of porin biosynthesis	ACB01687	No	100
#input_seq:	NODE_16_length_85050_cov_18.423902_pilon_9 # 10138 # 10899 # -1 # ID=16_9;partial=00;start_type=ATG;rbs_motif=AGGAG;rbs_spacer=5-10bp;gc_cont=0.412
#matched_seq:	225	U00096	Escherichia coli str. K-12 substr. MG1655, complete genome.	Gammaproteobacteria	DNA-binding transcriptional activator	AAC77077	No	100
#input_seq:	NODE_30_length_55659_cov_16.595440_pilon_23 # 23518 # 24174 # -1 # ID=30_23;partial=00;start_type=ATG;rbs_motif=AGGA;rbs_spacer=5-10bp;gc_cont=0.431
#matched_seq:	33639	CP001383	Shigella flexneri 2002017, complete genome.	Gammaproteobacteria	putative replicase	ADA76061	Yes	100
#input_seq:	NODE_5_length_119659_cov_19.167336_pilon_11 # 6688 # 7443 # -1 # ID=5_11;partial=00;start_type=TTG;rbs_motif=GGAG/GAGG;rbs_spacer=5-10bp;gc_cont=0.507
#matched_seq:	20079	CP000948	Escherichia coli str. K12 substr. DH10B, complete genome.	Gammaproteobacteria	Tetratricopeptide repeat transcriptional regulator	ACB03970	No	100
#input_seq:	NODE_18_length_79581_cov_15.153636_pilon_23 # 22916 # 23671 # 1 # ID=18_23;partial=00;start_type=ATG;rbs_motif=GGA/GAG/AGG;rbs_spacer=5-10bp;gc_cont=0.487
#matched_seq:	20079	CP000948	Escherichia coli str. K12 substr. DH10B, complete genome.	Gammaproteobacteria	CDP-diacylglycerol phosphotidylhydrolase	ACB04930	No	100
#input_seq:	NODE_8_length_101272_cov_18.739967_pilon_88 # 86455 # 87204 # 1 # ID=8_88;partial=00;start_type=ATG;rbs_motif=None;rbs_spacer=None;gc_cont=0.551
#matched_seq:	13145	CP000034	Shigella dysenteriae Sd197, complete genome.	Gammaproteobacteria	ATP-binding component of vitamin B12 transport system	ABB61915	Yes	100
#input_seq:	NODE_8_length_101272_cov_18.739967_pilon_64 # 62878 # 63627 # 1 # ID=8_64;partial=00;start_type=ATG;rbs_motif=GGAG/GAGG;rbs_spacer=5-10bp;gc_cont=0.515
#matched_seq:	20079	CP000948	Escherichia coli str. K12 substr. DH10B, complete genome.	Gammaproteobacteria	conserved protein	ACB02932	No	100
#input_seq:	NODE_22_length_70564_cov_18.762426_pilon_37 # 42359 # 43108 # 1 # ID=22_37;partial=00;start_type=ATG;rbs_motif=GGxGG;rbs_spacer=5-10bp;gc_cont=0.504
#matched_seq:	13151	CP000038	Shigella sonnei Ss046, complete genome.	Gammaproteobacteria	CDP-diglyceride synthetase	AAZ86979	Yes	100
#input_seq:	NODE_2_length_144457_cov_18.301053_pilon_88 # 96590 # 97339 # 1 # ID=2_88;partial=00;start_type=ATG;rbs_motif=None;rbs_spacer=None;gc_cont=0.489
#matched_seq:	13145	CP000034	Shigella dysenteriae Sd197, complete genome.	Gammaproteobacteria	putative DEOR-type transcriptional regulator	ABB61507	Yes	100
#input_seq:	NODE_46_length_38557_cov_17.404918_pilon_28 # 26987 # 27733 # -1 # ID=46_28;partial=00;start_type=GTG;rbs_motif=GGA/GAG/AGG;rbs_spacer=3-4bp;gc_cont=0.531
#matched_seq:	13146	CP000036	Shigella boydii Sb227, complete genome.	Gammaproteobacteria	putative DNA replication factor	ABB67062	Yes	100
#input_seq:	NODE_6_length_102513_cov_18.907390_pilon_77 # 72413 # 73159 # -1 # ID=6_77;partial=00;start_type=ATG;rbs_motif=None;rbs_spacer=None;gc_cont=0.436
#matched_seq:	13960	CP000800	Escherichia coli E24377A, complete genome.	Gammaproteobacteria	putative membrane protein	ABV19160	Yes	100
#input_seq:	NODE_22_length_70564_cov_18.762426_pilon_2 # 2035 # 2775 # -1 # ID=22_2;partial=00;start_type=ATG;rbs_motif=GGA/GAG/AGG;rbs_spacer=5-10bp;gc_cont=0.443
#matched_seq:	20079	CP000948	Escherichia coli str. K12 substr. DH10B, complete genome.	Gammaproteobacteria	predicted periplasmic pilin chaperone	ACB01319	No	100
#input_seq:	NODE_40_length_44241_cov_16.806547_pilon_39 # 38535 # 39272 # -1 # ID=40_39;partial=00;start_type=ATG;rbs_motif=4Base/6BMM;rbs_spacer=13-15bp;gc_cont=0.512
#matched_seq:	13151	CP000038	Shigella sonnei Ss046, complete genome.	Gammaproteobacteria	conserved hypothetical protein	AAZ89338	Yes	100
#input_seq:	NODE_138_length_3969_cov_9.880531_pilon_2 # 1208 # 1942 # -1 # ID=138_2;partial=00;start_type=ATG;rbs_motif=3Base/5BMM;rbs_spacer=13-15bp;gc_cont=0.365
#matched_seq:	226	BA000007	Escherichia coli O157:H7 str. Sakai DNA, complete genome.	Gammaproteobacteria	type III secretion system lipoprotein precursor EprK	BAB37139	Yes	100
#input_seq:	NODE_14_length_88741_cov_18.600176_pilon_52 # 55118 # 55849 # -1 # ID=14_52;partial=00;start_type=ATG;rbs_motif=None;rbs_spacer=None;gc_cont=0.480
#matched_seq:	13151	CP000038	Shigella sonnei Ss046, complete genome.	Gammaproteobacteria	positive regulator of the fuc operon	AAZ89560	Yes	100
#input_seq:	NODE_1_length_263003_cov_19.067374_pilon_20 # 24248 # 24979 # -1 # ID=1_20;partial=00;start_type=ATG;rbs_motif=AGGAG;rbs_spacer=5-10bp;gc_cont=0.574
#matched_seq:	13151	CP000038	Shigella sonnei Ss046, complete genome.	Gammaproteobacteria	putative transport system permease protein	AAZ88836	Yes	100
#input_seq:	NODE_89_length_12568_cov_16.637650_pilon_3 # 1714 # 2442 # 1 # ID=89_3;partial=00;start_type=ATG;rbs_motif=GGA/GAG/AGG;rbs_spacer=5-10bp;gc_cont=0.418
#matched_seq:	16375	CP000266	Shigella flexneri 5 str. 8401, complete genome.	Gammaproteobacteria	putative ARAC-type regulatory protein	ABF05992	Yes	100
#input_seq:	NODE_11_length_92244_cov_19.475048_pilon_61 # 63830 # 64498 # -1 # ID=11_61;partial=00;start_type=ATG;rbs_motif=GGA/GAG/AGG;rbs_spacer=5-10bp;gc_cont=0.505
#matched_seq:	13960	CP000800	Escherichia coli E24377A, complete genome.	Gammaproteobacteria	iron-sulfur cluster-binding protein	ABV19432	Yes	100
#input_seq:	NODE_19_length_75359_cov_15.236269_pilon_69 # 69311 # 70030 # -1 # ID=19_69;partial=00;start_type=ATG;rbs_motif=AGGAG;rbs_spacer=5-10bp;gc_cont=0.565
#matched_seq:	20045	CP001118	Salmonella enterica subsp. enterica serovar Heidelberg str. SL476 plasmid pSL47	Gammaproteobacteria	1, complete sequence.	ACF65815	Yes	100
#input_seq:	NODE_35_length_51290_cov_18.999335_pilon_5 # 4610 # 5326 # 1 # ID=35_5;partial=00;start_type=ATG;rbs_motif=GGAGG;rbs_spacer=3-4bp;gc_cont=0.435
#matched_seq:	20079	CP000948	Escherichia coli str. K12 substr. DH10B, complete genome.	Gammaproteobacteria	predicted transcriptional regulator	ACB04294	No	100
#input_seq:	NODE_8_length_101272_cov_18.739967_pilon_90 # 87993 # 88706 # 1 # ID=8_90;partial=00;start_type=ATG;rbs_motif=GGAG/GAGG;rbs_spacer=5-10bp;gc_cont=0.422
#matched_seq:	13146	CP000036	Shigella boydii Sb227, complete genome.	Gammaproteobacteria	conserved hypothetical protein	ABB66044	Yes	100
#input_seq:	NODE_42_length_42971_cov_18.170082_pilon_35 # 38101 # 38814 # -1 # ID=42_35;partial=00;start_type=ATG;rbs_motif=AGxAG;rbs_spacer=5-10bp;gc_cont=0.507
#matched_seq:	19469	CP000970	Escherichia coli SMS-3-5, complete genome.	Gammaproteobacteria	conserved hypothetical protein	ACB19293	No	100
#input_seq:	NODE_5_length_119659_cov_19.167336_pilon_73 # 81528 # 82241 # -1 # ID=5_73;partial=00;start_type=GTG;rbs_motif=AGGA;rbs_spacer=5-10bp;gc_cont=0.503
#matched_seq:	20079	CP000948	Escherichia coli str. K12 substr. DH10B, complete genome.	Gammaproteobacteria	conserved protein with nucleoside triphosphate hydrolase domain	ACB04027	No	100
#input_seq:	NODE_9_length_96583_cov_18.442876_pilon_51 # 58993 # 59706 # -1 # ID=9_51;partial=00;start_type=ATG;rbs_motif=None;rbs_spacer=None;gc_cont=0.541
#matched_seq:	20079	CP000948	Escherichia coli str. K12 substr. DH10B, complete genome.	Gammaproteobacteria	conserved protein	ACB03707	No	100
#input_seq:	NODE_22_length_70564_cov_18.762426_pilon_55 # 61843 # 62553 # 1 # ID=22_55;partial=00;start_type=ATG;rbs_motif=AGxAGG/AGGxGG;rbs_spacer=5-10bp;gc_cont=0.523
#matched_seq:	20079	CP000948	Escherichia coli str. K12 substr. DH10B, complete genome.	Gammaproteobacteria	lipoprotein involved with copper homeostasis and adhesion	ACB01371	No	100
#input_seq:	NODE_6_length_102513_cov_18.907390_pilon_85 # 82190 # 82885 # -1 # ID=6_85;partial=00;start_type=ATG;rbs_motif=GGAG/GAGG;rbs_spacer=5-10bp;gc_cont=0.522
#matched_seq:	226	BA000007	Escherichia coli O157:H7 str. Sakai DNA, complete genome.	Gammaproteobacteria	hypothetical protein	BAB35722	Yes	100
#input_seq:	NODE_43_length_42701_cov_18.933363_pilon_3 # 2038 # 2745 # -1 # ID=43_3;partial=00;start_type=ATG;rbs_motif=AGGA;rbs_spacer=5-10bp;gc_cont=0.458
#matched_seq:	20079	CP000948	Escherichia coli str. K12 substr. DH10B, complete genome.	Gammaproteobacteria	predicted protein	ACB01766	No	100
#input_seq:	NODE_36_length_49626_cov_18.615103_pilon_41 # 48858 # 49565 # -1 # ID=36_41;partial=00;start_type=ATG;rbs_motif=GGA/GAG/AGG;rbs_spacer=5-10bp;gc_cont=0.476
#matched_seq:	20079	CP000948	Escherichia coli str. K12 substr. DH10B, complete genome.	Gammaproteobacteria	predicted tRNA ligase	ACB01769	No	100
#input_seq:	NODE_51_length_35286_cov_18.066413_pilon_23 # 29707 # 30348 # 1 # ID=51_23;partial=00;start_type=ATG;rbs_motif=GGA/GAG/AGG;rbs_spacer=11-12bp;gc_cont=0.484
#matched_seq:	16259	CP000243	Escherichia coli UTI89, complete genome.	Gammaproteobacteria	uridine/cytidine kinase	ABE07810	Yes	100
#input_seq:	NODE_23_length_70331_cov_18.786679_pilon_48 # 48855 # 49559 # 1 # ID=23_48;partial=00;start_type=ATG;rbs_motif=AGGAG;rbs_spacer=5-10bp;gc_cont=0.487
#matched_seq:	13146	CP000036	Shigella boydii Sb227, complete genome.	Gammaproteobacteria	conserved hypothetical protein	ABB65352	Yes	100
#input_seq:	NODE_113_length_6779_cov_21.817949_pilon_7 # 6021 # 6725 # 1 # ID=113_7;partial=00;start_type=ATG;rbs_motif=GGAG/GAGG;rbs_spacer=5-10bp;gc_cont=0.532
#matched_seq:	19459	CP001125	Salmonella enterica subsp. enterica serovar Schwarzengrund str. CVM19633 plasmid pCVM1963	Gammaproteobacteria	10, complete sequence.	ACF88522	Yes	100
#input_seq:	NODE_19_length_75359_cov_15.236269_pilon_39 # 41456 # 42160 # 1 # ID=19_39;partial=00;start_type=ATG;rbs_motif=GGAG/GAGG;rbs_spacer=5-10bp;gc_cont=0.506
#matched_seq:	20045	CP001118	Salmonella enterica subsp. enterica serovar Heidelberg str. SL476 plasmid pSL47	Gammaproteobacteria	1, complete sequence.	ACF65796	Yes	100
#input_seq:	NODE_33_length_53258_cov_18.735710_pilon_9 # 7433 # 8131 # 1 # ID=33_9;partial=00;start_type=ATG;rbs_motif=GGAG/GAGG;rbs_spacer=5-10bp;gc_cont=0.502
#matched_seq:	20079	CP000948	Escherichia coli str. K12 substr. DH10B, complete genome.	Gammaproteobacteria	conserved protein	ACB04598	No	100
#input_seq:	NODE_27_length_62143_cov_18.229344_pilon_37 # 39284 # 39916 # -1 # ID=27_37;partial=00;start_type=ATG;rbs_motif=GGA/GAG/AGG;rbs_spacer=5-10bp;gc_cont=0.368
#matched_seq:	259	AE005174	Escherichia coli O157:H7 EDL933, complete genome.	Gammaproteobacteria	fimbrial Z protein; probable signal transducer	AAG54892	Yes	100
#input_seq:	NODE_55_length_30987_cov_16.541931_pilon_7 # 6709 # 7344 # -1 # ID=55_7;partial=00;start_type=ATG;rbs_motif=None;rbs_spacer=None;gc_cont=0.541
#matched_seq:	13146	CP000036	Shigella boydii Sb227, complete genome.	Gammaproteobacteria	conserved hypothetical protein	ABB68462	Yes	100
#input_seq:	NODE_53_length_34546_cov_15.254249_pilon_15 # 19545 # 20237 # -1 # ID=53_15;partial=00;start_type=ATG;rbs_motif=GGA/GAG/AGG;rbs_spacer=5-10bp;gc_cont=0.407
#matched_seq:	20079	CP000948	Escherichia coli str. K12 substr. DH10B, complete genome.	Gammaproteobacteria	predicted outer membrane porin L	ACB04889	No	100
#input_seq:	NODE_14_length_88741_cov_18.600176_pilon_13 # 7049 # 7681 # -1 # ID=14_13;partial=00;start_type=ATG;rbs_motif=GGAGG;rbs_spacer=5-10bp;gc_cont=0.374
#matched_seq:	13960	CP000800	Escherichia coli E24377A, complete genome.	Gammaproteobacteria	conserved hypothetical protein	ABV20291	Yes	100
#input_seq:	NODE_49_length_35883_cov_17.069778_pilon_1 # 266 # 958 # 1 # ID=49_1;partial=00;start_type=ATG;rbs_motif=AGGA;rbs_spacer=5-10bp;gc_cont=0.494
#matched_seq:	20079	CP000948	Escherichia coli str. K12 substr. DH10B, complete genome.	Gammaproteobacteria	predicted transcriptional regulator	ACB04796	No	100
#input_seq:	NODE_25_length_66119_cov_18.294733_pilon_18 # 15565 # 16257 # -1 # ID=25_18;partial=00;start_type=ATG;rbs_motif=AGGA;rbs_spacer=5-10bp;gc_cont=0.518
#matched_seq:	20079	CP000948	Escherichia coli str. K12 substr. DH10B, complete genome.	Gammaproteobacteria	predicted thioredoxin-like protein	ACB04170	No	100
#input_seq:	NODE_19_length_75359_cov_15.236269_pilon_36 # 38478 # 39170 # 1 # ID=19_36;partial=00;start_type=ATG;rbs_motif=AGGA;rbs_spacer=5-10bp;gc_cont=0.508
#matched_seq:	20045	CP001118	Salmonella enterica subsp. enterica serovar Heidelberg str. SL476 plasmid pSL47	Gammaproteobacteria	1, complete sequence.	ACF65810	Yes	100
#input_seq:	NODE_35_length_51290_cov_18.999335_pilon_9 # 8031 # 8720 # -1 # ID=35_9;partial=00;start_type=ATG;rbs_motif=GGA/GAG/AGG;rbs_spacer=5-10bp;gc_cont=0.584
#matched_seq:	13146	CP000036	Shigella boydii Sb227, complete genome.	Gammaproteobacteria	putative enzyme	ABB67666	Yes	100
#input_seq:	NODE_71_length_21133_cov_15.748643_pilon_12 # 13035 # 13724 # -1 # ID=71_12;partial=00;start_type=ATG;rbs_motif=None;rbs_spacer=None;gc_cont=0.496
#matched_seq:	13151	CP000038	Shigella sonnei Ss046, complete genome.	Gammaproteobacteria	conserved hypothetical protein	AAZ90755	Yes	100
#input_seq:	NODE_16_length_85050_cov_18.423902_pilon_57 # 64571 # 65116 # 1 # ID=16_57;partial=00;start_type=ATG;rbs_motif=GGA/GAG/AGG;rbs_spacer=5-10bp;gc_cont=0.540
#matched_seq:	16235	CP000247	Escherichia coli 536, complete genome.	Gammaproteobacteria	oligoribonuclease	ABG72350	Yes	100
#input_seq:	NODE_56_length_30683_cov_17.715637_pilon_21 # 15224 # 15649 # 1 # ID=56_21;partial=00;start_type=ATG;rbs_motif=AGGA;rbs_spacer=5-10bp;gc_cont=0.556
#matched_seq:	313	AE014075	Escherichia coli CFT073, complete genome.	Gammaproteobacteria	Probable hexulose-6-phosphate synthase	AAN83706	Yes	100
#input_seq:	NODE_119_length_6247_cov_15.568301_pilon_4 # 2645 # 3268 # -1 # ID=119_4;partial=00;start_type=ATG;rbs_motif=GGA/GAG/AGG;rbs_spacer=5-10bp;gc_cont=0.413
#matched_seq:	20045	CP001120	Salmonella enterica subsp. enterica serovar Heidelberg str. SL476, complete genome.	Gammaproteobacteria	transcriptional regulator, ArsR family	ACF66639	Yes	100
#input_seq:	NODE_129_length_4855_cov_15.049492_pilon_3 # 985 # 1560 # -1 # ID=129_3;partial=00;start_type=ATG;rbs_motif=GGA/GAG/AGG;rbs_spacer=5-10bp;gc_cont=0.535
#matched_seq:	9618	AY509004	Salmonella enterica subsp. enterica serovar Choleraesuis str. SC-B67 plasmid pSC138, complete sequence.	Gammaproteobacteria	transposase	AAS76333	Yes	100
#input_seq:	NODE_4_length_130578_cov_19.057409_pilon_49 # 55416 # 55874 # -1 # ID=4_49;partial=00;start_type=ATG;rbs_motif=GGA/GAG/AGG;rbs_spacer=5-10bp;gc_cont=0.521
#matched_seq:	33375	CU928161	Escherichia coli S88 chromosome, complete genome.	Gammaproteobacteria	putative DNA-binding transcriptional regulator (Lrp-like)	CAR01791	Yes	100
#input_seq:	NODE_23_length_70331_cov_18.786679_pilon_58 # 58943 # 59614 # -1 # ID=23_58;partial=00;start_type=ATG;rbs_motif=GGA/GAG/AGG;rbs_spacer=5-10bp;gc_cont=0.543
#matched_seq:	13145	CP000034	Shigella dysenteriae Sd197, complete genome.	Gammaproteobacteria	putative transcriptional regulator	ABB60989	Yes	100
#input_seq:	NODE_124_length_5696_cov_13.671754_pilon_5 # 3263 # 3946 # 1 # ID=124_5;partial=00;start_type=ATG;rbs_motif=AGGAG;rbs_spacer=5-10bp;gc_cont=0.554
#matched_seq:	20045	CP001118	Salmonella enterica subsp. enterica serovar Heidelberg str. SL476 plasmid pSL47	Gammaproteobacteria	1, complete sequence.	ACF65702	Yes	100
#input_seq:	NODE_19_length_75359_cov_15.236269_pilon_8 # 11442 # 12125 # 1 # ID=19_8;partial=00;start_type=ATG;rbs_motif=AGGA;rbs_spacer=5-10bp;gc_cont=0.504
#matched_seq:	20045	CP001118	Salmonella enterica subsp. enterica serovar Heidelberg str. SL476 plasmid pSL47	Gammaproteobacteria	1, complete sequence.	ACF65791	Yes	100
#input_seq:	NODE_4_length_130578_cov_19.057409_pilon_62 # 70090 # 70668 # 1 # ID=4_62;partial=00;start_type=ATG;rbs_motif=GGA/GAG/AGG;rbs_spacer=5-10bp;gc_cont=0.513
#matched_seq:	13151	CP000038	Shigella sonnei Ss046, complete genome.	Gammaproteobacteria	putative polymerase/proteinase	AAZ87193	Yes	100
#input_seq:	NODE_93_length_11191_cov_17.443239_pilon_8 # 5430 # 6107 # 1 # ID=93_8;partial=00;start_type=ATG;rbs_motif=AGxAGG/AGGxGG;rbs_spacer=3-4bp;gc_cont=0.532
#matched_seq:	16235	CP000247	Escherichia coli 536, complete genome.	Gammaproteobacteria	hypothetical protein YjjG	ABG72639	Yes	100
#input_seq:	NODE_4_length_130578_cov_19.057409_pilon_104 # 116152 # 116829 # -1 # ID=4_104;partial=00;start_type=ATG;rbs_motif=AGxAGG/AGGxGG;rbs_spacer=5-10bp;gc_cont=0.465
#matched_seq:	13146	CP000036	Shigella boydii Sb227, complete genome.	Gammaproteobacteria	AroM	ABB65000	Yes	100
#input_seq:	NODE_93_length_11191_cov_17.443239_pilon_2 # 912 # 1589 # 1 # ID=93_2;partial=00;start_type=ATG;rbs_motif=GGAG/GAGG;rbs_spacer=5-10bp;gc_cont=0.453
#matched_seq:	13151	CP000038	Shigella sonnei Ss046, complete genome.	Gammaproteobacteria	2-component transcriptional regulator	AAZ90986	Yes	100
#input_seq:	NODE_35_length_51290_cov_18.999335_pilon_2 # 995 # 1669 # 1 # ID=35_2;partial=00;start_type=ATG;rbs_motif=AGGAG/GGAGG;rbs_spacer=11-12bp;gc_cont=0.416
#matched_seq:	20079	CP000948	Escherichia coli str. K12 substr. DH10B, complete genome.	Gammaproteobacteria	predicted periplasmic chaperone protein	ACB04291	No	100
#input_seq:	NODE_68_length_21559_cov_17.452641_pilon_1 # 333 # 1004 # 1 # ID=68_1;partial=00;start_type=GTG;rbs_motif=GGAG/GAGG;rbs_spacer=5-10bp;gc_cont=0.438
#matched_seq:	13960	CP000800	Escherichia coli E24377A, complete genome.	Gammaproteobacteria	putative GlcNAc-PI de-N-acetylase	ABV18115	Yes	100
#input_seq:	NODE_38_length_46439_cov_16.708909_pilon_16 # 16008 # 16640 # 1 # ID=38_16;partial=00;start_type=ATG;rbs_motif=GGA/GAG/AGG;rbs_spacer=5-10bp;gc_cont=0.506
#matched_seq:	16259	CP000243	Escherichia coli UTI89, complete genome.	Gammaproteobacteria	putative cytochrome subunit of dehydrogenase	ABE05862	Yes	100
#input_seq:	NODE_28_length_58634_cov_19.624797_pilon_27 # 34168 # 34836 # 1 # ID=28_27;partial=00;start_type=ATG;rbs_motif=AGGA;rbs_spacer=5-10bp;gc_cont=0.448
#matched_seq:	16235	CP000247	Escherichia coli 536, complete genome.	Gammaproteobacteria	hypothetical lipoprotein YdcL precursor	ABG69442	Yes	100
#input_seq:	NODE_4_length_130578_cov_19.057409_pilon_120 # 129128 # 129751 # -1 # ID=4_120;partial=00;start_type=ATG;rbs_motif=AGGA;rbs_spacer=5-10bp;gc_cont=0.394
#matched_seq:	13151	CP000038	Shigella sonnei Ss046, complete genome.	Gammaproteobacteria	conserved hypothetical protein	AAZ87126	Yes	100
#input_seq:	NODE_1_length_263003_cov_19.067374_pilon_150 # 179857 # 180243 # 1 # ID=1_150;partial=00;start_type=ATG;rbs_motif=GGAG/GAGG;rbs_spacer=5-10bp;gc_cont=0.486
#matched_seq:	13151	CP000038	Shigella sonnei Ss046, complete genome.	Gammaproteobacteria	putative transport/receptor protein	AAZ88964	Yes	100
#input_seq:	NODE_119_length_6247_cov_15.568301_pilon_1 # 51 # 644 # 1 # ID=119_1;partial=00;start_type=ATG;rbs_motif=None;rbs_spacer=None;gc_cont=0.327
#matched_seq:	33369	CU928144	Escherichia fergusonii str. ATCC 35469T plasmid pEFER, complete genome.	Gammaproteobacteria	TetC, putative Transcriptional regulator	CAQ86951	Yes	100
#input_seq:	NODE_7_length_102509_cov_19.337706_pilon_6 # 6973 # 7638 # 1 # ID=7_6;partial=00;start_type=ATG;rbs_motif=AGGA;rbs_spacer=5-10bp;gc_cont=0.529
#matched_seq:	13146	CP000036	Shigella boydii Sb227, complete genome.	Gammaproteobacteria	conserved hypothetical protein	ABB65740	Yes	100
#input_seq:	NODE_34_length_51910_cov_19.842130_pilon_24 # 22304 # 22966 # 1 # ID=34_24;partial=00;start_type=ATG;rbs_motif=AGGAG;rbs_spacer=5-10bp;gc_cont=0.507
#matched_seq:	13145	CP000034	Shigella dysenteriae Sd197, complete genome.	Gammaproteobacteria	conserved hypothetical protein	ABB61113	Yes	100
#input_seq:	NODE_56_length_30683_cov_17.715637_pilon_7 # 4341 # 5000 # 1 # ID=56_7;partial=00;start_type=ATG;rbs_motif=AGGA;rbs_spacer=5-10bp;gc_cont=0.476
#matched_seq:	40647	FN554766	Escherichia coli 042 complete genome.	Gammaproteobacteria	conserved hypothetical protein	CBG37485	Yes	100
#input_seq:	NODE_89_length_12568_cov_16.637650_pilon_11 # 10502 # 11077 # 1 # ID=89_11;partial=00;start_type=ATG;rbs_motif=GGA/GAG/AGG;rbs_spacer=5-10bp;gc_cont=0.457
#matched_seq:	19469	CP000970	Escherichia coli SMS-3-5, complete genome.	Gammaproteobacteria	putative Mg2+ transporter-C (MgtC) family protein	ACB16493	No	100
#input_seq:	NODE_15_length_88290_cov_18.078672_pilon_56 # 59719 # 60378 # -1 # ID=15_56;partial=00;start_type=ATG;rbs_motif=AGGAGG;rbs_spacer=3-4bp;gc_cont=0.562
#matched_seq:	20079	CP000948	Escherichia coli str. K12 substr. DH10B, complete genome.	Gammaproteobacteria	predicted carboxysome structural protein with predicted role in ethanolamine utilization	ACB03590	No	100
#input_seq:	NODE_4_length_130578_cov_19.057409_pilon_70 # 79083 # 79574 # -1 # ID=4_70;partial=00;start_type=ATG;rbs_motif=GGAG/GAGG;rbs_spacer=5-10bp;gc_cont=0.502
#matched_seq:	16259	CP000243	Escherichia coli UTI89, complete genome.	Gammaproteobacteria	hypothetical protein	ABE05950	Yes	100
#input_seq:	NODE_7_length_102509_cov_19.337706_pilon_70 # 70262 # 70918 # -1 # ID=7_70;partial=00;start_type=ATG;rbs_motif=AGGA;rbs_spacer=5-10bp;gc_cont=0.518
#matched_seq:	13960	CP000800	Escherichia coli E24377A, complete genome.	Gammaproteobacteria	hydrolase, carbon-nitrogen family	ABV16499	Yes	100
#input_seq:	NODE_104_length_8754_cov_17.214791_pilon_5 # 2502 # 3152 # 1 # ID=104_5;partial=00;start_type=ATG;rbs_motif=None;rbs_spacer=None;gc_cont=0.418
#matched_seq:	20079	CP000948	Escherichia coli str. K12 substr. DH10B, complete genome.	Gammaproteobacteria	DNA-binding transcriptional regulator of adhesion determinants	ACB02234	No	100
#input_seq:	NODE_1_length_263003_cov_19.067374_pilon_83 # 97804 # 98451 # 1 # ID=1_83;partial=00;start_type=ATG;rbs_motif=AGGAG;rbs_spacer=5-10bp;gc_cont=0.525
#matched_seq:	13145	CP000034	Shigella dysenteriae Sd197, complete genome.	Gammaproteobacteria	nitrate/nitrite response regulator	ABB61062	Yes	100
#input_seq:	NODE_32_length_53779_cov_19.048591_pilon_25 # 24552 # 25049 # -1 # ID=32_25;partial=00;start_type=ATG;rbs_motif=None;rbs_spacer=None;gc_cont=0.506
#matched_seq:	42729	CP001846	Escherichia coli O55:H7 str. CB9615, complete genome.	Gammaproteobacteria	FimI fimbrial protein	ADD59530	Yes	100
#input_seq:	NODE_11_length_92244_cov_19.475048_pilon_62 # 64562 # 65200 # -1 # ID=11_62;partial=00;start_type=ATG;rbs_motif=AGGA;rbs_spacer=5-10bp;gc_cont=0.523
#matched_seq:	20079	CP000948	Escherichia coli str. K12 substr. DH10B, complete genome.	Gammaproteobacteria	predicted protein	ACB02874	No	100
#input_seq:	NODE_36_length_49626_cov_18.615103_pilon_16 # 18806 # 19336 # 1 # ID=36_16;partial=00;start_type=ATG;rbs_motif=AGGA/GGAG/GAGG;rbs_spacer=11-12bp;gc_cont=0.490
#matched_seq:	13960	CP000800	Escherichia coli E24377A, complete genome.	Gammaproteobacteria	flavodoxin	ABV19508	Yes	100
#input_seq:	NODE_95_length_10962_cov_14.559760_pilon_4 # 2245 # 2889 # -1 # ID=95_4;partial=00;start_type=ATG;rbs_motif=GGAG/GAGG;rbs_spacer=5-10bp;gc_cont=0.426
#matched_seq:	20045	CP001118	Salmonella enterica subsp. enterica serovar Heidelberg str. SL476 plasmid pSL47	Gammaproteobacteria	1, complete sequence.	ACF65707	Yes	100
#input_seq:	NODE_13_length_91585_cov_19.259310_pilon_60 # 57199 # 57840 # 1 # ID=13_60;partial=00;start_type=ATG;rbs_motif=GGA/GAG/AGG;rbs_spacer=11-12bp;gc_cont=0.564
#matched_seq:	16259	CP000243	Escherichia coli UTI89, complete genome.	Gammaproteobacteria	fibronectin-binding protein B	ABE06715	Yes	100
#input_seq:	NODE_34_length_51910_cov_19.842130_pilon_2 # 745 # 1389 # 1 # ID=34_2;partial=00;start_type=GTG;rbs_motif=AGGA;rbs_spacer=5-10bp;gc_cont=0.476
#matched_seq:	30031	CP001637	Escherichia coli DH1, complete genome.	Gammaproteobacteria	group 4 capsule (G4C) polysaccharide, lipoprotein YmcC	ACX40290	No	100
#input_seq:	NODE_56_length_30683_cov_17.715637_pilon_9 # 5426 # 5806 # 1 # ID=56_9;partial=00;start_type=ATG;rbs_motif=GGA/GAG/AGG;rbs_spacer=5-10bp;gc_cont=0.444
#matched_seq:	19469	CP000970	Escherichia coli SMS-3-5, complete genome.	Gammaproteobacteria	conserved hypothetical protein	ACB17813	No	100
#input_seq:	NODE_39_length_45191_cov_18.489326_pilon_25 # 23644 # 24282 # 1 # ID=39_25;partial=00;start_type=ATG;rbs_motif=GGAG/GAGG;rbs_spacer=5-10bp;gc_cont=0.513
#matched_seq:	15637	CP001063	Shigella boydii CDC 3083-94, complete genome.	Gammaproteobacteria	transcriptional regulator RutR	ACD06921	Yes	100
#input_seq:	NODE_30_length_55659_cov_16.595440_pilon_37 # 37633 # 38271 # 1 # ID=30_37;partial=00;start_type=ATG;rbs_motif=GGAGG;rbs_spacer=5-10bp;gc_cont=0.532
#matched_seq:	32509	AP010953	Escherichia coli O26:H11 str. 11368 DNA, complete genome.	Gammaproteobacteria	predicted 6-phospho-beta-glucosidase, NAD(P)-binding	BAI28057	Yes	100
#input_seq:	NODE_20_length_73690_cov_19.032979_pilon_7 # 11927 # 12559 # -1 # ID=20_7;partial=00;start_type=ATG;rbs_motif=AGGAG;rbs_spacer=5-10bp;gc_cont=0.513
#matched_seq:	19469	CP000970	Escherichia coli SMS-3-5, complete genome.	Gammaproteobacteria	conserved hypothetical protein	ACB17966	No	100
#input_seq:	NODE_14_length_88741_cov_18.600176_pilon_2 # 314 # 757 # 1 # ID=14_2;partial=00;start_type=ATG;rbs_motif=AGxAGG/AGGxGG;rbs_spacer=3-4bp;gc_cont=0.356
#matched_seq:	226	BA000007	Escherichia coli O157:H7 str. Sakai DNA, complete genome.	Gammaproteobacteria	hypothetical protein	BAB37135	Yes	100
#input_seq:	NODE_63_length_27534_cov_17.478126_pilon_2 # 1382 # 2011 # 1 # ID=63_2;partial=00;start_type=ATG;rbs_motif=AGGA/GGAG/GAGG;rbs_spacer=11-12bp;gc_cont=0.468
#matched_seq:	13151	CP000038	Shigella sonnei Ss046, complete genome.	Gammaproteobacteria	conserved hypothetical protein	AAZ87321	Yes	100
#input_seq:	NODE_25_length_66119_cov_18.294733_pilon_53 # 59978 # 60592 # -1 # ID=25_53;partial=00;start_type=ATG;rbs_motif=GGAG/GAGG;rbs_spacer=5-10bp;gc_cont=0.423
#matched_seq:	20079	CP000948	Escherichia coli str. K12 substr. DH10B, complete genome.	Gammaproteobacteria	predicted inner membrane protein	ACB04135	No	100
#input_seq:	NODE_119_length_6247_cov_15.568301_pilon_3 # 2044 # 2667 # 1 # ID=119_3;partial=00;start_type=ATG;rbs_motif=AGGA;rbs_spacer=5-10bp;gc_cont=0.402
#matched_seq:	236	XXX	Salmonella enterica subsp. enterica serovar Typhi str. CT18	Gammaproteobacteria	XXX		Yes	100
#input_seq:	NODE_6_length_102513_cov_18.907390_pilon_83 # 80172 # 80786 # 1 # ID=6_83;partial=00;start_type=ATG;rbs_motif=AGGA;rbs_spacer=5-10bp;gc_cont=0.533
#matched_seq:	13151	CP000038	Shigella sonnei Ss046, complete genome.	Gammaproteobacteria	putative oxidoreductase component	AAZ88272	Yes	100
#input_seq:	NODE_25_length_66119_cov_18.294733_pilon_33 # 35398 # 36021 # -1 # ID=25_33;partial=00;start_type=ATG;rbs_motif=AGGAG;rbs_spacer=5-10bp;gc_cont=0.537
#matched_seq:	13146	CP000036	Shigella boydii Sb227, complete genome.	Gammaproteobacteria	conserved hypothetical protein	ABB67445	Yes	100
#input_seq:	NODE_19_length_75359_cov_15.236269_pilon_20 # 21980 # 22594 # 1 # ID=19_20;partial=00;start_type=ATG;rbs_motif=GGAG/GAGG;rbs_spacer=5-10bp;gc_cont=0.437
#matched_seq:	20045	CP001118	Salmonella enterica subsp. enterica serovar Heidelberg str. SL476 plasmid pSL47	Gammaproteobacteria	1, complete sequence.	ACF65723	Yes	100
#input_seq:	NODE_52_length_34802_cov_16.783994_pilon_27 # 25220 # 25777 # 1 # ID=52_27;partial=00;start_type=ATG;rbs_motif=AGGA;rbs_spacer=5-10bp;gc_cont=0.522
#matched_seq:	13145	CP000034	Shigella dysenteriae Sd197, complete genome.	Gammaproteobacteria	conserved hypothetical protein	ABB63593	Yes	100
#input_seq:	NODE_9_length_96583_cov_18.442876_pilon_69 # 79637 # 80212 # -1 # ID=9_69;partial=00;start_type=ATG;rbs_motif=AGGA/GGAG/GAGG;rbs_spacer=11-12bp;gc_cont=0.490
#matched_seq:	16259	CP000243	Escherichia coli UTI89, complete genome.	Gammaproteobacteria	RNA polymerase sigma E	ABE08355	Yes	100
#input_seq:	NODE_18_length_79581_cov_15.153636_pilon_42 # 40272 # 40880 # -1 # ID=18_42;partial=00;start_type=ATG;rbs_motif=GGA/GAG/AGG;rbs_spacer=5-10bp;gc_cont=0.522
#matched_seq:	20079	CP000948	Escherichia coli str. K12 substr. DH10B, complete genome.	Gammaproteobacteria	predicted peptidoglycan peptidase	ACB04949	No	100
#input_seq:	NODE_1_length_263003_cov_19.067374_pilon_143 # 171983 # 172585 # -1 # ID=1_143;partial=00;start_type=GTG;rbs_motif=GGAG/GAGG;rbs_spacer=5-10bp;gc_cont=0.433
#matched_seq:	20079	CP000948	Escherichia coli str. K12 substr. DH10B, complete genome.	Gammaproteobacteria	conserved protein	ACB03412	No	100
#input_seq:	NODE_33_length_53258_cov_18.735710_pilon_37 # 48304 # 48906 # 1 # ID=33_37;partial=00;start_type=ATG;rbs_motif=GGAG/GAGG;rbs_spacer=5-10bp;gc_cont=0.478
#matched_seq:	13146	CP000036	Shigella boydii Sb227, complete genome.	Gammaproteobacteria	putative regulator	ABB68003	Yes	100
#input_seq:	NODE_86_length_14094_cov_15.238204_pilon_6 # 5490 # 6026 # 1 # ID=86_6;partial=00;start_type=ATG;rbs_motif=AGGAG;rbs_spacer=5-10bp;gc_cont=0.581
#matched_seq:	16259	CP000243	Escherichia coli UTI89, complete genome.	Gammaproteobacteria	single strand DNA-binding protein	ABE10053	Yes	100
#input_seq:	NODE_13_length_91585_cov_19.259310_pilon_63 # 59704 # 60246 # 1 # ID=13_63;partial=00;start_type=ATG;rbs_motif=GGAG/GAGG;rbs_spacer=5-10bp;gc_cont=0.466
#matched_seq:	13145	CP000034	Shigella dysenteriae Sd197, complete genome.	Gammaproteobacteria	conserved hypothetical protein	ABB62137	Yes	100
#input_seq:	NODE_11_length_92244_cov_19.475048_pilon_40 # 39435 # 40034 # 1 # ID=11_40;partial=00;start_type=ATG;rbs_motif=None;rbs_spacer=None;gc_cont=0.523
#matched_seq:	15637	CP001063	Shigella boydii CDC 3083-94, complete genome.	Gammaproteobacteria	transcriptional regulator, TetR family	ACD08708	Yes	100
#input_seq:	NODE_71_length_21133_cov_15.748643_pilon_10 # 10479 # 11075 # 1 # ID=71_10;partial=00;start_type=ATG;rbs_motif=GGAG/GAGG;rbs_spacer=5-10bp;gc_cont=0.518
#matched_seq:	20079	CP000948	Escherichia coli str. K12 substr. DH10B, complete genome.	Gammaproteobacteria	heme lyase (NrfEFG) for insertion of heme into c552, subunit NrfG	ACB05072	No	100
#input_seq:	NODE_3_length_138791_cov_18.823090_pilon_37 # 41689 # 42285 # -1 # ID=3_37;partial=00;start_type=ATG;rbs_motif=GGA/GAG/AGG;rbs_spacer=3-4bp;gc_cont=0.514
#matched_seq:	20079	CP000948	Escherichia coli str. K12 substr. DH10B, complete genome.	Gammaproteobacteria	undecaprenyl pyrophosphate phosphatase	ACB02042	No	100
#input_seq:	NODE_19_length_75359_cov_15.236269_pilon_68 # 68718 # 69314 # -1 # ID=19_68;partial=00;start_type=ATG;rbs_motif=GGAG/GAGG;rbs_spacer=5-10bp;gc_cont=0.534
#matched_seq:	13960	CP000797	Escherichia coli E24377A plasmid pETE	Gammaproteobacteria	3, complete sequence.	ABV16367	Yes	100
#input_seq:	NODE_37_length_46983_cov_18.831292_pilon_1 # 203 # 412 # 1 # ID=37_1;partial=00;start_type=ATG;rbs_motif=AGGA/GGAG/GAGG;rbs_spacer=11-12bp;gc_cont=0.486
#matched_seq:	15637	CP001063	Shigella boydii CDC 3083-94, complete genome.	Gammaproteobacteria	IS1 protein InsB	ACD09517	Yes	100
#input_seq:	NODE_52_length_34802_cov_16.783994_pilon_30 # 28234 # 28821 # 1 # ID=52_30;partial=00;start_type=ATG;rbs_motif=None;rbs_spacer=None;gc_cont=0.565
#matched_seq:	20079	CP000948	Escherichia coli str. K12 substr. DH10B, complete genome.	Gammaproteobacteria	holo-(acyl carrier protein) synthase 2	ACB04531	No	100
#input_seq:	NODE_9_length_96583_cov_18.442876_pilon_74 # 85623 # 86210 # 1 # ID=9_74;partial=00;start_type=GTG;rbs_motif=AGGAG;rbs_spacer=5-10bp;gc_cont=0.512
#matched_seq:	13151	CP000038	Shigella sonnei Ss046, complete genome.	Gammaproteobacteria	conserved hypothetical protein	AAZ89325	Yes	100
#input_seq:	NODE_46_length_38557_cov_17.404918_pilon_11 # 8818 # 9390 # 1 # ID=46_11;partial=00;start_type=TTG;rbs_motif=AGGA;rbs_spacer=5-10bp;gc_cont=0.501
#matched_seq:	32513	AP010960	Escherichia coli O111:H- str. 11128 DNA, complete genome.	Gammaproteobacteria	DNA-binding transcriptional repressor GcvR, regulatory protein accessory to GcvA	BAI37020	Yes	100
#input_seq:	NODE_19_length_75359_cov_15.236269_pilon_47 # 49124 # 49708 # 1 # ID=19_47;partial=00;start_type=ATG;rbs_motif=AGGA;rbs_spacer=5-10bp;gc_cont=0.485
#matched_seq:	20045	CP001118	Salmonella enterica subsp. enterica serovar Heidelberg str. SL476 plasmid pSL47	Gammaproteobacteria	1, complete sequence.	ACF65753	Yes	100
#input_seq:	NODE_34_length_51910_cov_19.842130_pilon_43 # 43816 # 44358 # -1 # ID=34_43;partial=00;start_type=ATG;rbs_motif=GGAG/GAGG;rbs_spacer=5-10bp;gc_cont=0.494
#matched_seq:	13151	CP000038	Shigella sonnei Ss046, complete genome.	Gammaproteobacteria	conserved hypothetical protein	AAZ87687	Yes	100
#input_seq:	NODE_27_length_62143_cov_18.229344_pilon_32 # 33641 # 34183 # 1 # ID=27_32;partial=00;start_type=ATG;rbs_motif=AGGA;rbs_spacer=5-10bp;gc_cont=0.446
#matched_seq:	226	BA000007	Escherichia coli O157:H7 str. Sakai DNA, complete genome.	Gammaproteobacteria	putative fimbrial-like protein	BAB34015	Yes	100
#input_seq:	NODE_76_length_16915_cov_16.145580_pilon_9 # 8545 # 9060 # 1 # ID=76_9;partial=00;start_type=ATG;rbs_motif=GGAG/GAGG;rbs_spacer=5-10bp;gc_cont=0.521
#matched_seq:	13151	CP000038	Shigella sonnei Ss046, complete genome.	Gammaproteobacteria	putative regulator	AAZ90724	Yes	100
#input_seq:	NODE_77_length_16889_cov_18.486100_pilon_8 # 7181 # 7756 # 1 # ID=77_8;partial=00;start_type=ATG;rbs_motif=AGGA;rbs_spacer=5-10bp;gc_cont=0.465
#matched_seq:	33375	CU928161	Escherichia coli S88 chromosome, complete genome.	Gammaproteobacteria	putative anti-terminator regulatory protein	CAR04276	Yes	100
#input_seq:	NODE_1_length_263003_cov_19.067374_pilon_187 # 219065 # 219559 # -1 # ID=1_187;partial=00;start_type=ATG;rbs_motif=AGGAG;rbs_spacer=5-10bp;gc_cont=0.475
#matched_seq:	313	AE014075	Escherichia coli CFT073, complete genome.	Gammaproteobacteria	Protein yfbU	AAN81289	Yes	100
#input_seq:	NODE_53_length_34546_cov_15.254249_pilon_5 # 7289 # 7798 # 1 # ID=53_5;partial=00;start_type=ATG;rbs_motif=None;rbs_spacer=None;gc_cont=0.524
#matched_seq:	16375	CP000266	Shigella flexneri 5 str. 8401, complete genome.	Gammaproteobacteria	conserved hypothetical protein	ABF05665	Yes	100
#input_seq:	NODE_89_length_12568_cov_16.637650_pilon_8 # 8765 # 9337 # -1 # ID=89_8;partial=00;start_type=ATG;rbs_motif=GGA/GAG/AGG;rbs_spacer=5-10bp;gc_cont=0.468
#matched_seq:	13146	CP000036	Shigella boydii Sb227, complete genome.	Gammaproteobacteria	conserved hypothetical protein	ABB67994	Yes	100
#input_seq:	NODE_28_length_58634_cov_19.624797_pilon_15 # 22613 # 23143 # 1 # ID=28_15;partial=00;start_type=ATG;rbs_motif=AGGA;rbs_spacer=5-10bp;gc_cont=0.476
#matched_seq:	13146	CP000036	Shigella boydii Sb227, complete genome.	Gammaproteobacteria	cytochrome b(561)	ABB66274	Yes	100
#input_seq:	NODE_50_length_35620_cov_18.531260_pilon_17 # 16877 # 17443 # -1 # ID=50_17;partial=00;start_type=ATG;rbs_motif=AGGA;rbs_spacer=5-10bp;gc_cont=0.467
#matched_seq:	20079	CP000948	Escherichia coli str. K12 substr. DH10B, complete genome.	Gammaproteobacteria	predicted fimbrial-like adhesin protein	ACB01928	No	100
#input_seq:	NODE_71_length_21133_cov_15.748643_pilon_5 # 6181 # 6747 # 1 # ID=71_5;partial=00;start_type=ATG;rbs_motif=GGAG/GAGG;rbs_spacer=5-10bp;gc_cont=0.540
#matched_seq:	13960	CP000800	Escherichia coli E24377A, complete genome.	Gammaproteobacteria	cytochrome c nitrite reductase, pentaheme subunit	ABV19791	Yes	100
#input_seq:	NODE_55_length_30987_cov_16.541931_pilon_6 # 6282 # 6707 # 1 # ID=55_6;partial=00;start_type=ATG;rbs_motif=GGAGG;rbs_spacer=5-10bp;gc_cont=0.535
#matched_seq:	13146	CP000036	Shigella boydii Sb227, complete genome.	Gammaproteobacteria	conserved hypothetical protein	ABB68463	Yes	100
#input_seq:	NODE_12_length_91630_cov_16.786455_pilon_41 # 39279 # 39842 # 1 # ID=12_41;partial=00;start_type=ATG;rbs_motif=AGGAG;rbs_spacer=5-10bp;gc_cont=0.502
#matched_seq:	13145	CP000034	Shigella dysenteriae Sd197, complete genome.	Gammaproteobacteria	PTS system, glucitol/sorbitol-specific IIC component	ABB62929	Yes	100
#input_seq:	NODE_21_length_73687_cov_19.225965_pilon_36 # 31177 # 31737 # -1 # ID=21_36;partial=00;start_type=ATG;rbs_motif=GGAG/GAGG;rbs_spacer=5-10bp;gc_cont=0.488
#matched_seq:	313	AE014075	Escherichia coli CFT073, complete genome.	Gammaproteobacteria	Protein ytfJ precursor	AAN82162	Yes	100
#input_seq:	NODE_14_length_88741_cov_18.600176_pilon_35 # 31501 # 32064 # 1 # ID=14_35;partial=00;start_type=ATG;rbs_motif=AGGAG;rbs_spacer=5-10bp;gc_cont=0.523
#matched_seq:	20079	CP000948	Escherichia coli str. K12 substr. DH10B, complete genome.	Gammaproteobacteria	conserved protein	ACB03935	No	100
#input_seq:	NODE_62_length_28790_cov_19.213097_pilon_9 # 8567 # 9130 # 1 # ID=62_9;partial=00;start_type=ATG;rbs_motif=GGAG/GAGG;rbs_spacer=5-10bp;gc_cont=0.535
#matched_seq:	13960	CP000800	Escherichia coli E24377A, complete genome.	Gammaproteobacteria	aminodeoxychorismate synthase, component II	ABV18024	Yes	100
#input_seq:	NODE_3_length_138791_cov_18.823090_pilon_47 # 49356 # 49865 # 1 # ID=3_47;partial=00;start_type=ATG;rbs_motif=GGAG/GAGG;rbs_spacer=5-10bp;gc_cont=0.506
#matched_seq:	313	AE014075	Escherichia coli CFT073, complete genome.	Gammaproteobacteria	Hypothetical protein	AAN79409	Yes	100
#input_seq:	NODE_1_length_263003_cov_19.067374_pilon_231 # 262048 # 262611 # -1 # ID=1_231;partial=00;start_type=ATG;rbs_motif=AGGA;rbs_spacer=5-10bp;gc_cont=0.459
#matched_seq:	20079	CP000948	Escherichia coli str. K12 substr. DH10B, complete genome.	Gammaproteobacteria	predicted fimbrial-like adhesin protein	ACB03497	No	100
#input_seq:	NODE_109_length_7367_cov_10.271685_pilon_2 # 1066 # 1629 # 1 # ID=109_2;partial=00;start_type=ATG;rbs_motif=GGAG/GAGG;rbs_spacer=5-10bp;gc_cont=0.589
#matched_seq:	16718	DQ381420	Escherichia coli APEC O1 plasmid pAPEC-O1-ColBM, complete sequence.	Gammaproteobacteria	adenine-specific DNA methylase	ABD51582	No	100
#input_seq:	NODE_20_length_73690_cov_19.032979_pilon_59 # 61510 # 62028 # -1 # ID=20_59;partial=00;start_type=ATG;rbs_motif=GGAGG;rbs_spacer=3-4bp;gc_cont=0.503
#matched_seq:	13145	CP000034	Shigella dysenteriae Sd197, complete genome.	Gammaproteobacteria	conserved hypothetical protein	ABB63325	Yes	100
#input_seq:	NODE_47_length_38316_cov_18.157428_pilon_2 # 1059 # 1613 # -1 # ID=47_2;partial=00;start_type=ATG;rbs_motif=AGGA;rbs_spacer=5-10bp;gc_cont=0.530
#matched_seq:	13146	CP000036	Shigella boydii Sb227, complete genome.	Gammaproteobacteria	conserved hypothetical protein	ABB68652	Yes	100
#input_seq:	NODE_104_length_8754_cov_17.214791_pilon_10 # 5504 # 6058 # -1 # ID=104_10;partial=00;start_type=ATG;rbs_motif=GGA/GAG/AGG;rbs_spacer=5-10bp;gc_cont=0.535
#matched_seq:	16235	CP000247	Escherichia coli 536, complete genome.	Gammaproteobacteria	hypothetical protein YcdY	ABG69040	Yes	100
#input_seq:	NODE_25_length_66119_cov_18.294733_pilon_14 # 11053 # 11604 # 1 # ID=25_14;partial=00;start_type=ATG;rbs_motif=AGGA;rbs_spacer=5-10bp;gc_cont=0.498
#matched_seq:	40647	FN554766	Escherichia coli 042 complete genome.	Gammaproteobacteria	putative membrane protein	CBG36212	Yes	100
#input_seq:	NODE_7_length_102509_cov_19.337706_pilon_81 # 80176 # 80727 # 1 # ID=7_81;partial=00;start_type=ATG;rbs_motif=3Base/5BMM;rbs_spacer=13-15bp;gc_cont=0.478
#matched_seq:	20079	CP000948	Escherichia coli str. K12 substr. DH10B, complete genome.	Gammaproteobacteria	conserved protein	ACB03030	No	100
#input_seq:	NODE_110_length_7327_cov_18.974028_pilon_3 # 1579 # 2118 # 1 # ID=110_3;partial=00;start_type=ATG;rbs_motif=GGA/GAG/AGG;rbs_spacer=5-10bp;gc_cont=0.572
#matched_seq:	16375	CP000266	Shigella flexneri 5 str. 8401, complete genome.	Gammaproteobacteria	primosomal protein I	ABF06366	Yes	100
#input_seq:	NODE_165_length_2218_cov_18.637972_pilon_1 # 579 # 1079 # -1 # ID=165_1;partial=00;start_type=ATG;rbs_motif=GGAG/GAGG;rbs_spacer=5-10bp;gc_cont=0.377
#matched_seq:	16718	CP000468	Escherichia coli APEC O1, complete genome.	Gammaproteobacteria	putative regulator PapX protein	ABJ03677	No	100
#input_seq:	NODE_5_length_119659_cov_19.167336_pilon_35 # 40617 # 41165 # 1 # ID=5_35;partial=00;start_type=ATG;rbs_motif=GGA/GAG/AGG;rbs_spacer=5-10bp;gc_cont=0.501
#matched_seq:	20079	CP000948	Escherichia coli str. K12 substr. DH10B, complete genome.	Gammaproteobacteria	isopentenyl diphosphate isomerase	ACB03992	No	100
#input_seq:	NODE_32_length_53779_cov_19.048591_pilon_26 # 25156 # 25704 # -1 # ID=32_26;partial=00;start_type=ATG;rbs_motif=AGGA;rbs_spacer=5-10bp;gc_cont=0.526
#matched_seq:	32513	AP010960	Escherichia coli O111:H- str. 11128 DNA, complete genome.	Gammaproteobacteria	major type 1 subunit fimbrin (pilin) FimA	BAI38885	Yes	100
#input_seq:	NODE_65_length_26658_cov_21.462252_pilon_5 # 2553 # 3095 # -1 # ID=65_5;partial=00;start_type=ATG;rbs_motif=None;rbs_spacer=None;gc_cont=0.497
#matched_seq:	20079	CP000948	Escherichia coli str. K12 substr. DH10B, complete genome.	Gammaproteobacteria	predicted DNA topoisomerase	ACB04346	No	100
#input_seq:	NODE_41_length_43740_cov_19.848463_pilon_34 # 43200 # 43739 # 1 # ID=41_34;partial=00;start_type=ATG;rbs_motif=AGGA;rbs_spacer=5-10bp;gc_cont=0.424
#matched_seq:	20079	CP000948	Escherichia coli str. K12 substr. DH10B, complete genome.	Gammaproteobacteria	predicted fimbrial-like adhesin protein	ACB02138	No	100
#input_seq:	NODE_17_length_82612_cov_18.228914_pilon_24 # 22006 # 22545 # -1 # ID=17_24;partial=00;start_type=ATG;rbs_motif=GGA/GAG/AGG;rbs_spacer=5-10bp;gc_cont=0.556
#matched_seq:	13960	CP000800	Escherichia coli E24377A, complete genome.	Gammaproteobacteria	PilN family protein	ABV17552	Yes	100
#input_seq:	NODE_1_length_263003_cov_19.067374_pilon_226 # 257016 # 257555 # -1 # ID=1_226;partial=00;start_type=ATG;rbs_motif=GGA/GAG/AGG;rbs_spacer=5-10bp;gc_cont=0.489
#matched_seq:	20079	CP000948	Escherichia coli str. K12 substr. DH10B, complete genome.	Gammaproteobacteria	predicted fimbrial-like adhesin protein	ACB03491	No	100
#input_seq:	NODE_3_length_138791_cov_18.823090_pilon_42 # 46320 # 46856 # 1 # ID=3_42;partial=00;start_type=ATG;rbs_motif=GGAG/GAGG;rbs_spacer=5-10bp;gc_cont=0.516
#matched_seq:	20079	CP000948	Escherichia coli str. K12 substr. DH10B, complete genome.	Gammaproteobacteria	predicted DNA-binding transcriptional regulator	ACB02047	No	100
#input_seq:	NODE_26_length_63700_cov_18.341969_pilon_29 # 36305 # 36835 # -1 # ID=26_29;partial=00;start_type=ATG;rbs_motif=None;rbs_spacer=None;gc_cont=0.548
#matched_seq:	13960	CP000800	Escherichia coli E24377A, complete genome.	Gammaproteobacteria	glutathione-regulated potassium-efflux system ancillary protein kefF	ABV16747	Yes	100
#input_seq:	NODE_89_length_12568_cov_16.637650_pilon_12 # 11119 # 11649 # -1 # ID=89_12;partial=00;start_type=ATG;rbs_motif=AGGAG;rbs_spacer=5-10bp;gc_cont=0.395
#matched_seq:	13960	CP000800	Escherichia coli E24377A, complete genome.	Gammaproteobacteria	transcriptional regulator DctR	ABV19176	Yes	100
#input_seq:	NODE_4_length_130578_cov_19.057409_pilon_30 # 33444 # 33971 # 1 # ID=4_30;partial=00;start_type=GTG;rbs_motif=GGAG/GAGG;rbs_spacer=5-10bp;gc_cont=0.589
#matched_seq:	13960	CP000800	Escherichia coli E24377A, complete genome.	Gammaproteobacteria	primosomal replication protein N''	ABV19275	Yes	100
#input_seq:	NODE_89_length_12568_cov_16.637650_pilon_7 # 7439 # 7966 # -1 # ID=89_7;partial=00;start_type=ATG;rbs_motif=AGGAG;rbs_spacer=5-10bp;gc_cont=0.330
#matched_seq:	13151	CP000038	Shigella sonnei Ss046, complete genome.	Gammaproteobacteria	conserved hypothetical protein	AAZ90126	Yes	100
#input_seq:	NODE_19_length_75359_cov_15.236269_pilon_40 # 42160 # 42687 # 1 # ID=19_40;partial=00;start_type=ATG;rbs_motif=GGA/GAG/AGG;rbs_spacer=5-10bp;gc_cont=0.530
#matched_seq:	20045	CP001118	Salmonella enterica subsp. enterica serovar Heidelberg str. SL476 plasmid pSL47	Gammaproteobacteria	1, complete sequence.	ACF65738	Yes	100
#input_seq:	NODE_104_length_8754_cov_17.214791_pilon_9 # 4911 # 5432 # -1 # ID=104_9;partial=00;start_type=ATG;rbs_motif=None;rbs_spacer=None;gc_cont=0.540
#matched_seq:	19469	CP000970	Escherichia coli SMS-3-5, complete genome.	Gammaproteobacteria	putative membrane protein	ACB16869	No	100
#input_seq:	NODE_40_length_44241_cov_16.806547_pilon_33 # 33025 # 33543 # -1 # ID=40_33;partial=00;start_type=ATG;rbs_motif=GGA/GAG/AGG;rbs_spacer=5-10bp;gc_cont=0.457
#matched_seq:	13151	CP000038	Shigella sonnei Ss046, complete genome.	Gammaproteobacteria	conserved hypothetical protein	AAZ89372	Yes	100
#input_seq:	NODE_24_length_69577_cov_18.426537_pilon_44 # 52465 # 52773 # -1 # ID=24_44;partial=00;start_type=ATG;rbs_motif=None;rbs_spacer=None;gc_cont=0.511
#matched_seq:	16259	CP000243	Escherichia coli UTI89, complete genome.	Gammaproteobacteria	conserved hypothetical protein	ABE05645	Yes	100
#input_seq:	NODE_80_length_15222_cov_18.877377_pilon_3 # 3325 # 3663 # -1 # ID=80_3;partial=00;start_type=ATG;rbs_motif=GGAG/GAGG;rbs_spacer=5-10bp;gc_cont=0.499
#matched_seq:	13960	CP000800	Escherichia coli E24377A, complete genome.	Gammaproteobacteria	conserved hypothetical protein	ABV19846	Yes	100
#input_seq:	NODE_9_length_96583_cov_18.442876_pilon_23 # 29243 # 29758 # -1 # ID=9_23;partial=00;start_type=ATG;rbs_motif=GGA/GAG/AGG;rbs_spacer=5-10bp;gc_cont=0.523
#matched_seq:	13146	CP000036	Shigella boydii Sb227, complete genome.	Gammaproteobacteria	conserved hypothetical protein	ABB67095	Yes	100
#input_seq:	NODE_27_length_62143_cov_18.229344_pilon_36 # 38766 # 39281 # 1 # ID=27_36;partial=00;start_type=ATG;rbs_motif=GGAG/GAGG;rbs_spacer=5-10bp;gc_cont=0.500
#matched_seq:	20079	CP000948	Escherichia coli str. K12 substr. DH10B, complete genome.	Gammaproteobacteria	predicted fimbrial-like adhesin protein	ACB01659	No	100
#input_seq:	NODE_18_length_79581_cov_15.153636_pilon_18 # 18806 # 19306 # 1 # ID=18_18;partial=00;start_type=ATG;rbs_motif=GGAG/GAGG;rbs_spacer=5-10bp;gc_cont=0.501
#matched_seq:	15637	CP001063	Shigella boydii CDC 3083-94, complete genome.	Gammaproteobacteria	periplasmic protein CpxP	ACD09422	Yes	100
#input_seq:	NODE_1_length_263003_cov_19.067374_pilon_228 # 258037 # 258549 # -1 # ID=1_228;partial=00;start_type=ATG;rbs_motif=GGA/GAG/AGG;rbs_spacer=11-12bp;gc_cont=0.493
#matched_seq:	20079	CP000948	Escherichia coli str. K12 substr. DH10B, complete genome.	Gammaproteobacteria	predicted fimbrial-like adhesin protein	ACB03493	No	100
#input_seq:	NODE_70_length_21145_cov_19.249263_pilon_15 # 11116 # 11448 # 1 # ID=70_15;partial=00;start_type=ATG;rbs_motif=AGGA/GGAG/GAGG;rbs_spacer=11-12bp;gc_cont=0.435
#matched_seq:	16259	CP000243	Escherichia coli UTI89, complete genome.	Gammaproteobacteria	EmrE SMR transporter	ABE07609	Yes	100
#input_seq:	NODE_5_length_119659_cov_19.167336_pilon_74 # 82238 # 82747 # -1 # ID=5_74;partial=00;start_type=ATG;rbs_motif=GGA/GAG/AGG;rbs_spacer=5-10bp;gc_cont=0.478
#matched_seq:	20079	CP000948	Escherichia coli str. K12 substr. DH10B, complete genome.	Gammaproteobacteria	predicted DNA-binding transcriptional regulator	ACB04028	No	100
#input_seq:	NODE_50_length_35620_cov_18.531260_pilon_5 # 3650 # 4159 # 1 # ID=50_5;partial=00;start_type=ATG;rbs_motif=AGGAG;rbs_spacer=5-10bp;gc_cont=0.504
#matched_seq:	13146	CP000036	Shigella boydii Sb227, complete genome.	Gammaproteobacteria	conserved hypothetical protein	ABB65255	Yes	100
#input_seq:	NODE_8_length_101272_cov_18.739967_pilon_10 # 5885 # 6388 # -1 # ID=8_10;partial=00;start_type=ATG;rbs_motif=AGGAG;rbs_spacer=5-10bp;gc_cont=0.510
#matched_seq:	13145	CP000034	Shigella dysenteriae Sd197, complete genome.	Gammaproteobacteria	conserved hypothetical protein	ABB61806	Yes	100
#input_seq:	NODE_35_length_51290_cov_18.999335_pilon_17 # 15907 # 16335 # -1 # ID=35_17;partial=00;start_type=ATG;rbs_motif=None;rbs_spacer=None;gc_cont=0.503
#matched_seq:	16259	CP000243	Escherichia coli UTI89, complete genome.	Gammaproteobacteria	50S ribosomal subunit protein L13	ABE09105	Yes	100
#input_seq:	NODE_26_length_63700_cov_18.341969_pilon_41 # 49512 # 49907 # -1 # ID=26_41;partial=00;start_type=ATG;rbs_motif=GGAG/GAGG;rbs_spacer=5-10bp;gc_cont=0.460
#matched_seq:	16375	CP000266	Shigella flexneri 5 str. 8401, complete genome.	Gammaproteobacteria	transcriptional regulator of cai operon	ABF02316	Yes	100
#input_seq:	NODE_19_length_75359_cov_15.236269_pilon_67 # 67755 # 68255 # -1 # ID=19_67;partial=00;start_type=ATG;rbs_motif=GGAGG;rbs_spacer=5-10bp;gc_cont=0.547
#matched_seq:	20045	CP001118	Salmonella enterica subsp. enterica serovar Heidelberg str. SL476 plasmid pSL47	Gammaproteobacteria	1, complete sequence.	ACF65755	Yes	100
#input_seq:	NODE_30_length_55659_cov_16.595440_pilon_45 # 44009 # 44506 # 1 # ID=30_45;partial=00;start_type=ATG;rbs_motif=GGA/GAG/AGG;rbs_spacer=5-10bp;gc_cont=0.536
#matched_seq:	13151	CP000038	Shigella sonnei Ss046, complete genome.	Gammaproteobacteria	putative transcriptional regulator	AAZ90178	Yes	100
#input_seq:	NODE_119_length_6247_cov_15.568301_pilon_5 # 3339 # 3725 # -1 # ID=119_5;partial=00;start_type=ATG;rbs_motif=AGGA;rbs_spacer=5-10bp;gc_cont=0.388
#matched_seq:	33369	CU928144	Escherichia fergusonii str. ATCC 35469T plasmid pEFER, complete genome.	Gammaproteobacteria	conserved hypothetical protein	CAQ86955	Yes	100
#input_seq:	NODE_1_length_263003_cov_19.067374_pilon_98 # 110307 # 110801 # -1 # ID=1_98;partial=00;start_type=GTG;rbs_motif=GGA/GAG/AGG;rbs_spacer=5-10bp;gc_cont=0.552
#matched_seq:	13960	CP000800	Escherichia coli E24377A, complete genome.	Gammaproteobacteria	ferredoxin-type protein NapF	ABV20745	Yes	100
#input_seq:	NODE_56_length_30683_cov_17.715637_pilon_38 # 27153 # 27533 # 1 # ID=56_38;partial=00;start_type=ATG;rbs_motif=GGA/GAG/AGG;rbs_spacer=5-10bp;gc_cont=0.564
#matched_seq:	16259	CP000243	Escherichia coli UTI89, complete genome.	Gammaproteobacteria	conserved hypothetical protein	ABE10225	Yes	100
#input_seq:	NODE_34_length_51910_cov_19.842130_pilon_20 # 19735 # 20013 # -1 # ID=34_20;partial=00;start_type=ATG;rbs_motif=AGGAG;rbs_spacer=5-10bp;gc_cont=0.523
#matched_seq:	33369	CU928158	Escherichia fergusonii ATCC 35469 chromosome, complete genome.	Gammaproteobacteria	acylphosphatase	CAQ88634	Yes	100
#input_seq:	NODE_1_length_263003_cov_19.067374_pilon_227 # 257552 # 258040 # -1 # ID=1_227;partial=00;start_type=ATG;rbs_motif=GGA/GAG/AGG;rbs_spacer=5-10bp;gc_cont=0.468
#matched_seq:	20079	CP000948	Escherichia coli str. K12 substr. DH10B, complete genome.	Gammaproteobacteria	predicted fimbrial-like adhesin protein	ACB03492	No	100
#input_seq:	NODE_40_length_44241_cov_16.806547_pilon_31 # 31311 # 31793 # -1 # ID=40_31;partial=00;start_type=ATG;rbs_motif=AGGA;rbs_spacer=5-10bp;gc_cont=0.509
#matched_seq:	20079	CP000948	Escherichia coli str. K12 substr. DH10B, complete genome.	Gammaproteobacteria	predicted outer membrane lipoprotein	ACB03751	No	100
#input_seq:	NODE_104_length_8754_cov_17.214791_pilon_4 # 1292 # 1747 # -1 # ID=104_4;partial=00;start_type=ATG;rbs_motif=GGA/GAG/AGG;rbs_spacer=5-10bp;gc_cont=0.419
#matched_seq:	13960	CP000800	Escherichia coli E24377A, complete genome.	Gammaproteobacteria	minor curlin protein CsgB	ABV20253	Yes	100
#input_seq:	NODE_25_length_66119_cov_18.294733_pilon_3 # 1843 # 2325 # -1 # ID=25_3;partial=00;start_type=ATG;rbs_motif=None;rbs_spacer=None;gc_cont=0.489
#matched_seq:	226	BA000007	Escherichia coli O157:H7 str. Sakai DNA, complete genome.	Gammaproteobacteria	hypothetical protein	BAB37406	Yes	100
#input_seq:	NODE_21_length_73687_cov_19.225965_pilon_76 # 70263 # 70745 # -1 # ID=21_76;partial=00;start_type=ATG;rbs_motif=GGAGG;rbs_spacer=3-4bp;gc_cont=0.528
#matched_seq:	20079	CP000948	Escherichia coli str. K12 substr. DH10B, complete genome.	Gammaproteobacteria	predicted transcriptional regulator	ACB04108	No	100
#input_seq:	NODE_67_length_22372_cov_15.130142_pilon_25 # 21725 # 22060 # -1 # ID=67_25;partial=00;start_type=ATG;rbs_motif=GGAG/GAGG;rbs_spacer=5-10bp;gc_cont=0.464
#matched_seq:	16259	CP000243	Escherichia coli UTI89, complete genome.	Gammaproteobacteria	hypothetical protein PhnA	ABE10110	Yes	100
#input_seq:	NODE_71_length_21133_cov_15.748643_pilon_2 # 1835 # 2149 # -1 # ID=71_2;partial=00;start_type=ATG;rbs_motif=GGAG/GAGG;rbs_spacer=5-10bp;gc_cont=0.492
#matched_seq:	33369	CU928158	Escherichia fergusonii ATCC 35469 chromosome, complete genome.	Gammaproteobacteria	conserved hypothetical protein YjcH	CAQ91716	Yes	100
#input_seq:	NODE_45_length_39064_cov_17.245859_pilon_34 # 37090 # 37542 # -1 # ID=45_34;partial=00;start_type=ATG;rbs_motif=AGGAG;rbs_spacer=5-10bp;gc_cont=0.528
#matched_seq:	13145	CP000034	Shigella dysenteriae Sd197, complete genome.	Gammaproteobacteria	conserved hypothetical protein	ABB64054	Yes	100
#input_seq:	NODE_14_length_88741_cov_18.600176_pilon_3 # 802 # 1176 # -1 # ID=14_3;partial=00;start_type=ATG;rbs_motif=AGxAGG/AGGxGG;rbs_spacer=3-4bp;gc_cont=0.333
#matched_seq:	33413	CU928145	Escherichia coli 55989 chromosome, complete genome.	Gammaproteobacteria	putative peptidoglycan-binding-like protein precursor	CAU99059	Yes	100
#input_seq:	NODE_29_length_58060_cov_17.129028_pilon_36 # 52940 # 53416 # 1 # ID=29_36;partial=00;start_type=GTG;rbs_motif=GGA/GAG/AGG;rbs_spacer=5-10bp;gc_cont=0.468
#matched_seq:	16235	CP000247	Escherichia coli 536, complete genome.	Gammaproteobacteria	hypothetical protein	ABG69951	Yes	100
#input_seq:	NODE_58_length_29993_cov_18.190986_pilon_16 # 19161 # 19634 # -1 # ID=58_16;partial=00;start_type=ATG;rbs_motif=AGGAG;rbs_spacer=5-10bp;gc_cont=0.538
#matched_seq:	20079	CP000948	Escherichia coli str. K12 substr. DH10B, complete genome.	Gammaproteobacteria	predicted hydrogenase, 4Fe-4S ferredoxin-type component	ACB04624	No	100
#input_seq:	NODE_1_length_263003_cov_19.067374_pilon_14 # 19727 # 20188 # 1 # ID=1_14;partial=00;start_type=ATG;rbs_motif=GGAG/GAGG;rbs_spacer=5-10bp;gc_cont=0.422
#matched_seq:	13151	CP000038	Shigella sonnei Ss046, complete genome.	Gammaproteobacteria	conserved hypothetical protein	AAZ88820	Yes	100
#input_seq:	NODE_14_length_88741_cov_18.600176_pilon_34 # 31040 # 31510 # 1 # ID=14_34;partial=00;start_type=ATG;rbs_motif=None;rbs_spacer=None;gc_cont=0.541
#matched_seq:	13145	CP000034	Shigella dysenteriae Sd197, complete genome.	Gammaproteobacteria	prepilin peptidase dependent protein A	ABB63060	Yes	100
#input_seq:	NODE_1_length_263003_cov_19.067374_pilon_93 # 105573 # 106022 # -1 # ID=1_93;partial=00;start_type=ATG;rbs_motif=GGAG/GAGG;rbs_spacer=5-10bp;gc_cont=0.558
#matched_seq:	13151	CP000038	Shigella sonnei Ss046, complete genome.	Gammaproteobacteria	cytochrome c-type protein	AAZ88908	Yes	100
#input_seq:	NODE_16_length_85050_cov_18.423902_pilon_43 # 49842 # 50159 # 1 # ID=16_43;partial=00;start_type=ATG;rbs_motif=GGAG/GAGG;rbs_spacer=5-10bp;gc_cont=0.531
#matched_seq:	13146	CP000036	Shigella boydii Sb227, complete genome.	Gammaproteobacteria	SugE	ABB68725	Yes	100
#input_seq:	NODE_56_length_30683_cov_17.715637_pilon_20 # 14746 # 15210 # 1 # ID=56_20;partial=00;start_type=ATG;rbs_motif=AGGA;rbs_spacer=5-10bp;gc_cont=0.546
#matched_seq:	40647	FN554766	Escherichia coli 042 complete genome.	Gammaproteobacteria	ascorbate-specific PTS system EIIA component	CBG37497	Yes	100
#input_seq:	NODE_12_length_91630_cov_16.786455_pilon_64 # 63421 # 63882 # -1 # ID=12_64;partial=00;start_type=ATG;rbs_motif=None;rbs_spacer=None;gc_cont=0.502
#matched_seq:	13960	CP000800	Escherichia coli E24377A, complete genome.	Gammaproteobacteria	formate hydrogenlyase regulatory protein HycA	ABV18639	Yes	100
#input_seq:	NODE_104_length_8754_cov_17.214791_pilon_3 # 796 # 1251 # -1 # ID=104_3;partial=00;start_type=ATG;rbs_motif=GGxGG;rbs_spacer=5-10bp;gc_cont=0.511
#matched_seq:	13146	CP000036	Shigella boydii Sb227, complete genome.	Gammaproteobacteria	CsgA	ABB66612	Yes	100
#input_seq:	NODE_18_length_79581_cov_15.153636_pilon_43 # 41064 # 41381 # -1 # ID=18_43;partial=00;start_type=ATG;rbs_motif=AGGA/GGAG/GAGG;rbs_spacer=11-12bp;gc_cont=0.519
#matched_seq:	16259	CP000243	Escherichia coli UTI89, complete genome.	Gammaproteobacteria	transcriptional repressor	ABE09935	Yes	100
#input_seq:	NODE_8_length_101272_cov_18.739967_pilon_61 # 60208 # 60558 # 1 # ID=8_61;partial=00;start_type=ATG;rbs_motif=GGAG/GAGG;rbs_spacer=5-10bp;gc_cont=0.499
#matched_seq:	16375	CP000266	Shigella flexneri 5 str. 8401, complete genome.	Gammaproteobacteria	PEP-dependent phosphotransferase enzyme III	ABF03671	Yes	100
#input_seq:	NODE_47_length_38316_cov_18.157428_pilon_32 # 36950 # 37402 # 1 # ID=47_32;partial=00;start_type=ATG;rbs_motif=AGGAG;rbs_spacer=5-10bp;gc_cont=0.503
#matched_seq:	19469	CP000970	Escherichia coli SMS-3-5, complete genome.	Gammaproteobacteria	conserved hypothetical protein	ACB17291	No	100
#input_seq:	NODE_76_length_16915_cov_16.145580_pilon_5 # 5466 # 5708 # -1 # ID=76_5;partial=00;start_type=ATG;rbs_motif=GGAG/GAGG;rbs_spacer=5-10bp;gc_cont=0.498
#matched_seq:	13145	CP000034	Shigella dysenteriae Sd197, complete genome.	Gammaproteobacteria	conserved hypothetical protein	ABB64398	Yes	100
#input_seq:	NODE_31_length_53968_cov_16.188109_pilon_13 # 11866 # 12240 # -1 # ID=31_13;partial=00;start_type=ATG;rbs_motif=GGA/GAG/AGG;rbs_spacer=5-10bp;gc_cont=0.451
#matched_seq:	20079	CP000948	Escherichia coli str. K12 substr. DH10B, complete genome.	Gammaproteobacteria	predicted acyltransferase with acyl-CoA N-acyltransferase domain	ACB01403	No	100
#input_seq:	NODE_28_length_58634_cov_19.624797_pilon_44 # 49593 # 50042 # -1 # ID=28_44;partial=00;start_type=ATG;rbs_motif=GGA/GAG/AGG;rbs_spacer=5-10bp;gc_cont=0.522
#matched_seq:	13146	CP000036	Shigella boydii Sb227, complete genome.	Gammaproteobacteria	conserved hypothetical protein	ABB66211	Yes	100
#input_seq:	NODE_30_length_55659_cov_16.595440_pilon_42 # 42756 # 43205 # -1 # ID=30_42;partial=00;start_type=ATG;rbs_motif=AGGAGG;rbs_spacer=3-4bp;gc_cont=0.482
#matched_seq:	20079	CP000948	Escherichia coli str. K12 substr. DH10B, complete genome.	Gammaproteobacteria	predicted inner membrane protein	ACB04726	No	100
#input_seq:	NODE_21_length_73687_cov_19.225965_pilon_77 # 70798 # 71190 # -1 # ID=21_77;partial=00;start_type=ATG;rbs_motif=GGAG/GAGG;rbs_spacer=5-10bp;gc_cont=0.517
#matched_seq:	16259	CP000243	Escherichia coli UTI89, complete genome.	Gammaproteobacteria	conserved hypothetical protein	ABE08896	Yes	100
#input_seq:	NODE_18_length_79581_cov_15.153636_pilon_5 # 5455 # 5901 # -1 # ID=18_5;partial=00;start_type=ATG;rbs_motif=GGAG/GAGG;rbs_spacer=5-10bp;gc_cont=0.499
#matched_seq:	13146	CP000036	Shigella boydii Sb227, complete genome.	Gammaproteobacteria	PTS system fructose-specific IIA component	ABB68367	Yes	100
#input_seq:	NODE_20_length_73690_cov_19.032979_pilon_58 # 61087 # 61530 # 1 # ID=20_58;partial=00;start_type=ATG;rbs_motif=GGA/GAG/AGG;rbs_spacer=5-10bp;gc_cont=0.538
#matched_seq:	16375	CP000266	Shigella flexneri 5 str. 8401, complete genome.	Gammaproteobacteria	conserved hypothetical protein	ABF05238	Yes	100
#input_seq:	NODE_14_length_88741_cov_18.600176_pilon_46 # 50232 # 50675 # -1 # ID=14_46;partial=00;start_type=ATG;rbs_motif=GGxGG;rbs_spacer=3-4bp;gc_cont=0.545
#matched_seq:	20079	CP000948	Escherichia coli str. K12 substr. DH10B, complete genome.	Gammaproteobacteria	predicted Fe-S metabolism protein	ACB03924	No	100
#input_seq:	NODE_67_length_22372_cov_15.130142_pilon_24 # 20724 # 21167 # -1 # ID=67_24;partial=00;start_type=ATG;rbs_motif=GGAG/GAGG;rbs_spacer=5-10bp;gc_cont=0.518
#matched_seq:	20079	CP000948	Escherichia coli str. K12 substr. DH10B, complete genome.	Gammaproteobacteria	conserved protein	ACB05101	No	100
#input_seq:	NODE_6_length_102513_cov_18.907390_pilon_28 # 33271 # 33654 # 1 # ID=6_28;partial=00;start_type=ATG;rbs_motif=GGAG/GAGG;rbs_spacer=5-10bp;gc_cont=0.458
#matched_seq:	16375	CP000266	Shigella flexneri 5 str. 8401, complete genome.	Gammaproteobacteria	multiple antibiotic resistance	ABF03767	Yes	100
#input_seq:	NODE_11_length_92244_cov_19.475048_pilon_16 # 18662 # 19102 # 1 # ID=11_16;partial=00;start_type=ATG;rbs_motif=GGAG/GAGG;rbs_spacer=5-10bp;gc_cont=0.488
#matched_seq:	20079	CP000948	Escherichia coli str. K12 substr. DH10B, complete genome.	Gammaproteobacteria	conserved inner membrane protein	ACB02832	No	100
#input_seq:	NODE_33_length_53258_cov_18.735710_pilon_7 # 6275 # 6715 # -1 # ID=33_7;partial=00;start_type=ATG;rbs_motif=GGA/GAG/AGG;rbs_spacer=5-10bp;gc_cont=0.524
#matched_seq:	20079	CP000948	Escherichia coli str. K12 substr. DH10B, complete genome.	Gammaproteobacteria	predicted acyltransferase with acyl-CoA N-acyltransferase domain	ACB04600	No	100
#input_seq:	NODE_52_length_34802_cov_16.783994_pilon_3 # 2208 # 2648 # 1 # ID=52_3;partial=00;start_type=ATG;rbs_motif=AGGAG;rbs_spacer=5-10bp;gc_cont=0.515
#matched_seq:	13146	CP000036	Shigella boydii Sb227, complete genome.	Gammaproteobacteria	conserved hypothetical protein	ABB67931	Yes	100
#input_seq:	NODE_24_length_69577_cov_18.426537_pilon_51 # 60472 # 60912 # 1 # ID=24_51;partial=00;start_type=ATG;rbs_motif=AGGAG;rbs_spacer=5-10bp;gc_cont=0.492
#matched_seq:	13146	CP000036	Shigella boydii Sb227, complete genome.	Gammaproteobacteria	putative PTS enzyme II B component	ABB64851	Yes	100
#input_seq:	NODE_67_length_22372_cov_15.130142_pilon_11 # 10530 # 10964 # -1 # ID=67_11;partial=00;start_type=ATG;rbs_motif=AGGAG;rbs_spacer=5-10bp;gc_cont=0.582
#matched_seq:	13960	CP000800	Escherichia coli E24377A, complete genome.	Gammaproteobacteria	acetyltransferase, GNAT family	ABV19794	Yes	100
#input_seq:	NODE_124_length_5696_cov_13.671754_pilon_7 # 4180 # 4614 # 1 # ID=124_7;partial=00;start_type=ATG;rbs_motif=GGAG/GAGG;rbs_spacer=5-10bp;gc_cont=0.566
#matched_seq:	20045	CP001118	Salmonella enterica subsp. enterica serovar Heidelberg str. SL476 plasmid pSL47	Gammaproteobacteria	1, complete sequence.	ACF65822	Yes	100
#input_seq:	NODE_44_length_39573_cov_15.696699_pilon_18 # 20181 # 20510 # -1 # ID=44_18;partial=00;start_type=ATG;rbs_motif=GGAG/GAGG;rbs_spacer=5-10bp;gc_cont=0.503
#matched_seq:	16235	CP000247	Escherichia coli 536, complete genome.	Gammaproteobacteria	thioredoxin 1	ABG71937	Yes	100
#input_seq:	NODE_6_length_102513_cov_18.907390_pilon_27 # 32817 # 33251 # 1 # ID=6_27;partial=00;start_type=GTG;rbs_motif=GGA/GAG/AGG;rbs_spacer=5-10bp;gc_cont=0.494
#matched_seq:	225	U00096	Escherichia coli str. K-12 substr. MG1655, complete genome.	Gammaproteobacteria	DNA-binding transcriptional repressor of multiple antibiotic resistance	AAC74603	No	100
#input_seq:	NODE_20_length_73690_cov_19.032979_pilon_45 # 47824 # 48225 # 1 # ID=20_45;partial=00;start_type=ATG;rbs_motif=AGGAG;rbs_spacer=5-10bp;gc_cont=0.530
#matched_seq:	40647	FN554766	Escherichia coli 042 complete genome.	Gammaproteobacteria	ribosome-binding factor A	CBG36285	Yes	100
#input_seq:	NODE_18_length_79581_cov_15.153636_pilon_28 # 26279 # 26707 # 1 # ID=18_28;partial=00;start_type=ATG;rbs_motif=AGGAG;rbs_spacer=5-10bp;gc_cont=0.431
#matched_seq:	13146	CP000036	Shigella boydii Sb227, complete genome.	Gammaproteobacteria	putative regulator	ABB68391	Yes	100
#input_seq:	NODE_56_length_30683_cov_17.715637_pilon_13 # 9480 # 9809 # -1 # ID=56_13;partial=00;start_type=ATG;rbs_motif=GGA/GAG/AGG;rbs_spacer=5-10bp;gc_cont=0.494
#matched_seq:	13145	CP000034	Shigella dysenteriae Sd197, complete genome.	Gammaproteobacteria	conserved hypothetical protein	ABB64247	Yes	100
#input_seq:	NODE_1_length_263003_cov_19.067374_pilon_142 # 171519 # 171944 # 1 # ID=1_142;partial=00;start_type=GTG;rbs_motif=AGGA;rbs_spacer=5-10bp;gc_cont=0.477
#matched_seq:	20079	CP000948	Escherichia coli str. K12 substr. DH10B, complete genome.	Gammaproteobacteria	predicted NUDIX hydrolase	ACB03411	No	100
#input_seq:	NODE_107_length_7818_cov_10.092966_pilon_7 # 6027 # 6452 # 1 # ID=107_7;partial=00;start_type=ATG;rbs_motif=GGAGG;rbs_spacer=5-10bp;gc_cont=0.538
#matched_seq:	19469	CP000971	Escherichia coli SMS-3-5 plasmid pSMS3	Gammaproteobacteria	30, complete sequence.	ACB20280	No	100
#input_seq:	NODE_19_length_75359_cov_15.236269_pilon_76 # 74778 # 75203 # -1 # ID=19_76;partial=00;start_type=ATG;rbs_motif=GGAGG;rbs_spacer=5-10bp;gc_cont=0.533
#matched_seq:	20045	CP001118	Salmonella enterica subsp. enterica serovar Heidelberg str. SL476 plasmid pSL47	Gammaproteobacteria	1, complete sequence.	ACF65781	Yes	100
#input_seq:	NODE_175_length_1983_cov_12.678341_pilon_3 # 1425 # 1850 # -1 # ID=175_3;partial=00;start_type=ATG;rbs_motif=GGAGG;rbs_spacer=5-10bp;gc_cont=0.547
#matched_seq:	9618	AY509004	Salmonella enterica subsp. enterica serovar Choleraesuis str. SC-B67 plasmid pSC138, complete sequence.	Gammaproteobacteria	probable antirestriction protein KlcA	AAS76406	Yes	100
#input_seq:	NODE_14_length_88741_cov_18.600176_pilon_53 # 55907 # 56329 # -1 # ID=14_53;partial=00;start_type=ATG;rbs_motif=GGAG/GAGG;rbs_spacer=5-10bp;gc_cont=0.485
#matched_seq:	13145	CP000034	Shigella dysenteriae Sd197, complete genome.	Gammaproteobacteria	protein of fucose operon	ABB63041	Yes	100
#input_seq:	NODE_122_length_5951_cov_14.434581_pilon_3 # 2713 # 3135 # -1 # ID=122_3;partial=00;start_type=ATG;rbs_motif=AGGAG;rbs_spacer=5-10bp;gc_cont=0.548
#matched_seq:	32509	AP010955	Escherichia coli O26:H11 str. 11368 plasmid pO2	Gammaproteobacteria	DNA, complete sequence.	BAI28851	Yes	100
#input_seq:	NODE_19_length_75359_cov_15.236269_pilon_75 # 74309 # 74731 # -1 # ID=19_75;partial=00;start_type=ATG;rbs_motif=AGGAG;rbs_spacer=5-10bp;gc_cont=0.563
#matched_seq:	20045	CP001118	Salmonella enterica subsp. enterica serovar Heidelberg str. SL476 plasmid pSL47	Gammaproteobacteria	1, complete sequence.	ACF65820	Yes	100
#input_seq:	NODE_175_length_1983_cov_12.678341_pilon_2 # 956 # 1378 # -1 # ID=175_2;partial=00;start_type=ATG;rbs_motif=AGGAG;rbs_spacer=5-10bp;gc_cont=0.563
#matched_seq:	9618	AY509004	Salmonella enterica subsp. enterica serovar Choleraesuis str. SC-B67 plasmid pSC138, complete sequence.	Gammaproteobacteria	YcgC	AAS76405	Yes	100
#input_seq:	NODE_1_length_263003_cov_19.067374_pilon_166 # 195600 # 196022 # 1 # ID=1_166;partial=00;start_type=ATG;rbs_motif=GGA/GAG/AGG;rbs_spacer=5-10bp;gc_cont=0.402
#matched_seq:	225	U00096	Escherichia coli str. K-12 substr. MG1655, complete genome.	Gammaproteobacteria	conserved protein	AAC75334	No	100
#input_seq:	NODE_25_length_66119_cov_18.294733_pilon_22 # 18657 # 19073 # 1 # ID=25_22;partial=00;start_type=ATG;rbs_motif=GGA/GAG/AGG;rbs_spacer=5-10bp;gc_cont=0.484
#matched_seq:	13960	CP000800	Escherichia coli E24377A, complete genome.	Gammaproteobacteria	helix-turn-helix DNA-binding domain protein	ABV18202	Yes	100
#input_seq:	NODE_3_length_138791_cov_18.823090_pilon_32 # 37145 # 37528 # 1 # ID=3_32;partial=00;start_type=ATG;rbs_motif=AGGAG;rbs_spacer=5-10bp;gc_cont=0.487
#matched_seq:	13960	CP000800	Escherichia coli E24377A, complete genome.	Gammaproteobacteria	biofilm regulator BssR	ABV19922	Yes	100
#input_seq:	NODE_102_length_8948_cov_16.598005_pilon_8 # 8465 # 8722 # -1 # ID=102_8;partial=00;start_type=ATG;rbs_motif=GGA/GAG/AGG;rbs_spacer=5-10bp;gc_cont=0.523
#matched_seq:	20079	CP000948	Escherichia coli str. K12 substr. DH10B, complete genome.	Gammaproteobacteria	KpLE2 phage-like element; predicted protein	ACB05262	No	100
#input_seq:	NODE_23_length_70331_cov_18.786679_pilon_53 # 53601 # 54011 # 1 # ID=23_53;partial=00;start_type=ATG;rbs_motif=AGGAG;rbs_spacer=5-10bp;gc_cont=0.545
#matched_seq:	13146	CP000036	Shigella boydii Sb227, complete genome.	Gammaproteobacteria	conserved hypothetical protein	ABB65355	Yes	100
#input_seq:	NODE_24_length_69577_cov_18.426537_pilon_41 # 50283 # 50645 # 1 # ID=24_41;partial=00;start_type=ATG;rbs_motif=GGAG/GAGG;rbs_spacer=5-10bp;gc_cont=0.521
#matched_seq:	13145	CP000034	Shigella dysenteriae Sd197, complete genome.	Gammaproteobacteria	conserved hypothetical protein	ABB60266	Yes	100
#input_seq:	NODE_8_length_101272_cov_18.739967_pilon_38 # 38065 # 38472 # -1 # ID=8_38;partial=00;start_type=ATG;rbs_motif=None;rbs_spacer=None;gc_cont=0.549
#matched_seq:	20079	CP000948	Escherichia coli str. K12 substr. DH10B, complete genome.	Gammaproteobacteria	pyrimidine (deoxy)nucleoside triphosphate pyrophosphohydrolase	ACB02958	No	100
#input_seq:	NODE_27_length_62143_cov_18.229344_pilon_5 # 5065 # 5436 # -1 # ID=27_5;partial=00;start_type=ATG;rbs_motif=GGAG/GAGG;rbs_spacer=5-10bp;gc_cont=0.503
#matched_seq:	13145	CP000034	Shigella dysenteriae Sd197, complete genome.	Gammaproteobacteria	conserved hypothetical protein	ABB60612	Yes	100
#input_seq:	NODE_2_length_144457_cov_18.301053_pilon_125 # 133785 # 134114 # 1 # ID=2_125;partial=00;start_type=ATG;rbs_motif=GGA/GAG/AGG;rbs_spacer=5-10bp;gc_cont=0.479
#matched_seq:	13145	CP000034	Shigella dysenteriae Sd197, complete genome.	Gammaproteobacteria	conserved hypothetical protein	ABB61453	Yes	100
#input_seq:	NODE_30_length_55659_cov_16.595440_pilon_31 # 31560 # 31820 # -1 # ID=30_31;partial=00;start_type=ATG;rbs_motif=AGGA/GGAG/GAGG;rbs_spacer=11-12bp;gc_cont=0.563
#matched_seq:	13151	CP000038	Shigella sonnei Ss046, complete genome.	Gammaproteobacteria	conserved hypothetical protein	AAZ90188	Yes	100
#input_seq:	NODE_15_length_88290_cov_18.078672_pilon_70 # 72658 # 72993 # -1 # ID=15_70;partial=00;start_type=ATG;rbs_motif=AGxAGG/AGGxGG;rbs_spacer=5-10bp;gc_cont=0.506
#matched_seq:	13960	CP000800	Escherichia coli E24377A, complete genome.	Gammaproteobacteria	ethanolamine utilization protein EutS	ABV18926	Yes	100
#input_seq:	NODE_3_length_138791_cov_18.823090_pilon_2 # 694 # 954 # -1 # ID=3_2;partial=00;start_type=ATG;rbs_motif=GGAG/GAGG;rbs_spacer=5-10bp;gc_cont=0.525
#matched_seq:	13151	CP000038	Shigella sonnei Ss046, complete genome.	Gammaproteobacteria	conserved hypothetical protein	AAZ87533	Yes	100
#input_seq:	NODE_42_length_42971_cov_18.170082_pilon_36 # 38840 # 39244 # -1 # ID=42_36;partial=00;start_type=ATG;rbs_motif=GGA/GAG/AGG;rbs_spacer=5-10bp;gc_cont=0.486
#matched_seq:	20079	CP000948	Escherichia coli str. K12 substr. DH10B, complete genome.	Gammaproteobacteria	predicted protein	ACB01218	No	100
#input_seq:	NODE_17_length_82612_cov_18.228914_pilon_13 # 11633 # 11995 # -1 # ID=17_13;partial=00;start_type=ATG;rbs_motif=GGA/GAG/AGG;rbs_spacer=5-10bp;gc_cont=0.515
#matched_seq:	13146	CP000036	Shigella boydii Sb227, complete genome.	Gammaproteobacteria	conserved hypothetical protein	ABB67856	Yes	100
#input_seq:	NODE_118_length_6542_cov_20.000156_pilon_1 # 696 # 1076 # 1 # ID=118_1;partial=00;start_type=ATG;rbs_motif=3Base/5BMM;rbs_spacer=13-15bp;gc_cont=0.520
#matched_seq:	33409	CU928162	Escherichia coli ED1a chromosome, complete genome.	Gammaproteobacteria	conserved hypothetical protein, putative transposase, IS3 family	CAV18119	Yes	100
#input_seq:	NODE_52_length_34802_cov_16.783994_pilon_36 # 33853 # 34254 # 1 # ID=52_36;partial=00;start_type=ATG;rbs_motif=GGA/GAG/AGG;rbs_spacer=5-10bp;gc_cont=0.572
#matched_seq:	13145	CP000034	Shigella dysenteriae Sd197, complete genome.	Gammaproteobacteria	conserved hypothetical protein	ABB63605	Yes	100
#input_seq:	NODE_56_length_30683_cov_17.715637_pilon_4 # 3320 # 3574 # 1 # ID=56_4;partial=00;start_type=ATG;rbs_motif=None;rbs_spacer=None;gc_cont=0.384
#matched_seq:	33411	CU928164	Escherichia coli IAI39 chromosome, complete genome.	Gammaproteobacteria	conserved hypothetical protein	CAR20744	Yes	100
#input_seq:	NODE_60_length_28840_cov_18.220945_pilon_2 # 929 # 1330 # -1 # ID=60_2;partial=00;start_type=GTG;rbs_motif=None;rbs_spacer=None;gc_cont=0.547
#matched_seq:	313	AE014075	Escherichia coli CFT073, complete genome.	Gammaproteobacteria	Conserved hypothetical protein	AAN82957	Yes	100
#input_seq:	NODE_34_length_51910_cov_19.842130_pilon_13 # 13325 # 13723 # -1 # ID=34_13;partial=00;start_type=ATG;rbs_motif=AGGAG;rbs_spacer=5-10bp;gc_cont=0.569
#matched_seq:	13960	CP000800	Escherichia coli E24377A, complete genome.	Gammaproteobacteria	hydrogenase-1 expression protein HyaE	ABV18069	Yes	100
#input_seq:	NODE_37_length_46983_cov_18.831292_pilon_29 # 31285 # 31614 # 1 # ID=37_29;partial=00;start_type=ATG;rbs_motif=GGA/GAG/AGG;rbs_spacer=5-10bp;gc_cont=0.479
#matched_seq:	13146	CP000036	Shigella boydii Sb227, complete genome.	Gammaproteobacteria	putative alpha helix protein	ABB65503	Yes	100
#input_seq:	NODE_118_length_6542_cov_20.000156_pilon_7 # 6204 # 6413 # -1 # ID=118_7;partial=00;start_type=ATG;rbs_motif=AGGA/GGAG/GAGG;rbs_spacer=11-12bp;gc_cont=0.476
#matched_seq:	310	AE005674	Shigella flexneri 2a str. 301, complete genome.	Gammaproteobacteria	IS1 ORF2	AAN44567	Yes	100
#input_seq:	NODE_167_length_2188_cov_17.959728_pilon_2 # 739 # 1131 # -1 # ID=167_2;partial=00;start_type=ATG;rbs_motif=GGAG/GAGG;rbs_spacer=5-10bp;gc_cont=0.384
#matched_seq:	32509	AP010955	Escherichia coli O26:H11 str. 11368 plasmid pO2	Gammaproteobacteria	DNA, complete sequence.	BAI28858	Yes	100
#input_seq:	NODE_15_length_88290_cov_18.078672_pilon_19 # 22812 # 23183 # 1 # ID=15_19;partial=00;start_type=ATG;rbs_motif=None;rbs_spacer=None;gc_cont=0.473
#matched_seq:	13960	CP000800	Escherichia coli E24377A, complete genome.	Gammaproteobacteria	conserved hypothetical protein	ABV16576	Yes	100
#input_seq:	NODE_85_length_14166_cov_18.858822_pilon_13 # 13697 # 14041 # 1 # ID=85_13;partial=00;start_type=ATG;rbs_motif=GGAG/GAGG;rbs_spacer=5-10bp;gc_cont=0.519
#matched_seq:	13145	CP000034	Shigella dysenteriae Sd197, complete genome.	Gammaproteobacteria	conserved hypothetical protein	ABB61833	Yes	100
#input_seq:	NODE_32_length_53779_cov_19.048591_pilon_13 # 11504 # 11896 # -1 # ID=32_13;partial=00;start_type=ATG;rbs_motif=AGGAG;rbs_spacer=5-10bp;gc_cont=0.483
#matched_seq:	33375	CU928161	Escherichia coli S88 chromosome, complete genome.	Gammaproteobacteria	DNA replication/recombination/repair protein	CAR06089	Yes	100
#input_seq:	NODE_4_length_130578_cov_19.057409_pilon_42 # 47964 # 48275 # 1 # ID=4_42;partial=00;start_type=ATG;rbs_motif=AGGA;rbs_spacer=5-10bp;gc_cont=0.567
#matched_seq:	13145	CP000034	Shigella dysenteriae Sd197, complete genome.	Gammaproteobacteria	conserved hypothetical protein	ABB60603	Yes	100
#input_seq:	NODE_104_length_8754_cov_17.214791_pilon_6 # 3157 # 3546 # 1 # ID=104_6;partial=00;start_type=ATG;rbs_motif=GGA/GAG/AGG;rbs_spacer=5-10bp;gc_cont=0.431
#matched_seq:	13151	CP000038	Shigella sonnei Ss046, complete genome.	Gammaproteobacteria	curli production assembly/transport component, 2nd curli operon	AAZ87775	Yes	100
#input_seq:	NODE_20_length_73690_cov_19.032979_pilon_23 # 23755 # 24048 # 1 # ID=20_23;partial=00;start_type=ATG;rbs_motif=GGA/GAG/AGG;rbs_spacer=5-10bp;gc_cont=0.534
#matched_seq:	13145	CP000034	Shigella dysenteriae Sd197, complete genome.	Gammaproteobacteria	conserved hypothetical protein	ABB63363	Yes	100
#input_seq:	NODE_47_length_38316_cov_18.157428_pilon_18 # 21195 # 21581 # 1 # ID=47_18;partial=00;start_type=ATG;rbs_motif=AGGA;rbs_spacer=5-10bp;gc_cont=0.499
#matched_seq:	13960	CP000800	Escherichia coli E24377A, complete genome.	Gammaproteobacteria	soluble cytochrome b562	ABV20355	Yes	100
#input_seq:	NODE_1_length_263003_cov_19.067374_pilon_62 # 73545 # 73799 # -1 # ID=1_62;partial=00;start_type=ATG;rbs_motif=GGA/GAG/AGG;rbs_spacer=5-10bp;gc_cont=0.557
#matched_seq:	27739	CP001164	Escherichia coli O157:H7 str. EC4115, complete genome.	Gammaproteobacteria	conserved hypothetical protein	ACI35682	Yes	100
#input_seq:	NODE_52_length_34802_cov_16.783994_pilon_14 # 13249 # 13632 # 1 # ID=52_14;partial=00;start_type=ATG;rbs_motif=None;rbs_spacer=None;gc_cont=0.565
#matched_seq:	20079	CP000948	Escherichia coli str. K12 substr. DH10B, complete genome.	Gammaproteobacteria	conserved protein	ACB04515	No	100
#input_seq:	NODE_25_length_66119_cov_18.294733_pilon_8 # 3975 # 4358 # -1 # ID=25_8;partial=00;start_type=ATG;rbs_motif=GGxGG;rbs_spacer=5-10bp;gc_cont=0.542
#matched_seq:	16235	CP000247	Escherichia coli 536, complete genome.	Gammaproteobacteria	hypothetical protein YqjB	ABG71174	Yes	100
#input_seq:	NODE_25_length_66119_cov_18.294733_pilon_7 # 3460 # 3828 # -1 # ID=25_7;partial=00;start_type=ATG;rbs_motif=GGA/GAG/AGG;rbs_spacer=5-10bp;gc_cont=0.488
#matched_seq:	226	BA000007	Escherichia coli O157:H7 str. Sakai DNA, complete genome.	Gammaproteobacteria	hypothetical protein	BAB37402	Yes	100
#input_seq:	NODE_23_length_70331_cov_18.786679_pilon_15 # 13908 # 14288 # -1 # ID=23_15;partial=00;start_type=ATG;rbs_motif=AGGAG;rbs_spacer=5-10bp;gc_cont=0.504
#matched_seq:	13960	CP000800	Escherichia coli E24377A, complete genome.	Gammaproteobacteria	conserved hypothetical protein	ABV18318	Yes	100
#input_seq:	NODE_86_length_14094_cov_15.238204_pilon_7 # 6125 # 6406 # -1 # ID=86_7;partial=00;start_type=ATG;rbs_motif=GGAG/GAGG;rbs_spacer=5-10bp;gc_cont=0.521
#matched_seq:	40647	FN554766	Escherichia coli 042 complete genome.	Gammaproteobacteria	putative membrane protein	CBG37253	Yes	100
#input_seq:	NODE_183_length_1662_cov_8.986971_pilon_1 # 1249 # 1458 # -1 # ID=183_1;partial=00;start_type=ATG;rbs_motif=AGGA/GGAG/GAGG;rbs_spacer=11-12bp;gc_cont=0.495
#matched_seq:	13145	CP000034	Shigella dysenteriae Sd197, complete genome.	Gammaproteobacteria	IS1 ORF2	ABB62807	Yes	100
#input_seq:	NODE_15_length_88290_cov_18.078672_pilon_11 # 13243 # 13569 # -1 # ID=15_11;partial=00;start_type=ATG;rbs_motif=GGAG/GAGG;rbs_spacer=5-10bp;gc_cont=0.517
#matched_seq:	16259	CP000243	Escherichia coli UTI89, complete genome.	Gammaproteobacteria	putative PTS system IIB component YpdH	ABE08185	Yes	100
#input_seq:	NODE_7_length_102509_cov_19.337706_pilon_72 # 71389 # 71763 # 1 # ID=7_72;partial=00;start_type=ATG;rbs_motif=AGGA;rbs_spacer=5-10bp;gc_cont=0.499
#matched_seq:	13146	CP000036	Shigella boydii Sb227, complete genome.	Gammaproteobacteria	conserved hypothetical protein	ABB65781	Yes	100
#input_seq:	NODE_15_length_88290_cov_18.078672_pilon_36 # 41320 # 41694 # 1 # ID=15_36;partial=00;start_type=ATG;rbs_motif=GGA/GAG/AGG;rbs_spacer=5-10bp;gc_cont=0.464
#matched_seq:	20079	CP000948	Escherichia coli str. K12 substr. DH10B, complete genome.	Gammaproteobacteria	predicted protein	ACB03570	No	100
#input_seq:	NODE_51_length_35286_cov_18.066413_pilon_9 # 7865 # 8197 # -1 # ID=51_9;partial=00;start_type=ATG;rbs_motif=AGGAG;rbs_spacer=5-10bp;gc_cont=0.480
#matched_seq:	13146	CP000036	Shigella boydii Sb227, complete genome.	Gammaproteobacteria	conserved hypothetical protein	ABB65573	Yes	100
#input_seq:	NODE_107_length_7818_cov_10.092966_pilon_8 # 6542 # 6913 # 1 # ID=107_8;partial=00;start_type=GTG;rbs_motif=GGA/GAG/AGG;rbs_spacer=5-10bp;gc_cont=0.546
#matched_seq:	16718	DQ381420	Escherichia coli APEC O1 plasmid pAPEC-O1-ColBM, complete sequence.	Gammaproteobacteria	conserved hypothetical protein	ABD51578	No	100
#input_seq:	NODE_27_length_62143_cov_18.229344_pilon_51 # 59527 # 59895 # -1 # ID=27_51;partial=00;start_type=ATG;rbs_motif=AGGA;rbs_spacer=5-10bp;gc_cont=0.466
#matched_seq:	13145	CP000034	Shigella dysenteriae Sd197, complete genome.	Gammaproteobacteria	conserved hypothetical protein	ABB60699	Yes	100
#input_seq:	NODE_34_length_51910_cov_19.842130_pilon_22 # 21356 # 21673 # 1 # ID=34_22;partial=00;start_type=ATG;rbs_motif=GGAGG;rbs_spacer=5-10bp;gc_cont=0.557
#matched_seq:	13146	CP000036	Shigella boydii Sb227, complete genome.	Gammaproteobacteria	conserved hypothetical protein	ABB66829	Yes	100
#input_seq:	NODE_7_length_102509_cov_19.337706_pilon_65 # 65968 # 66324 # 1 # ID=7_65;partial=00;start_type=ATG;rbs_motif=GGAG/GAGG;rbs_spacer=5-10bp;gc_cont=0.496
#matched_seq:	13146	CP000036	Shigella boydii Sb227, complete genome.	Gammaproteobacteria	conserved hypothetical protein	ABB65790	Yes	100
#input_seq:	NODE_24_length_69577_cov_18.426537_pilon_7 # 6927 # 7292 # 1 # ID=24_7;partial=00;start_type=ATG;rbs_motif=GGAG/GAGG;rbs_spacer=5-10bp;gc_cont=0.503
#matched_seq:	13145	CP000034	Shigella dysenteriae Sd197, complete genome.	Gammaproteobacteria	cell division protein	ABB60348	Yes	100
#input_seq:	NODE_4_length_130578_cov_19.057409_pilon_89 # 96638 # 96970 # -1 # ID=4_89;partial=00;start_type=ATG;rbs_motif=GGAG/GAGG;rbs_spacer=5-10bp;gc_cont=0.492
#matched_seq:	16259	CP000243	Escherichia coli UTI89, complete genome.	Gammaproteobacteria	hypothetical protein YajC	ABE05930	Yes	100
#input_seq:	NODE_30_length_55659_cov_16.595440_pilon_44 # 43650 # 44012 # 1 # ID=30_44;partial=00;start_type=ATG;rbs_motif=GGA/GAG/AGG;rbs_spacer=5-10bp;gc_cont=0.504
#matched_seq:	13146	CP000036	Shigella boydii Sb227, complete genome.	Gammaproteobacteria	conserved hypothetical protein	ABB68170	Yes	100
#input_seq:	NODE_12_length_91630_cov_16.786455_pilon_65 # 64094 # 64444 # 1 # ID=12_65;partial=00;start_type=ATG;rbs_motif=GGAGG;rbs_spacer=3-4bp;gc_cont=0.530
#matched_seq:	16259	CP000243	Escherichia coli UTI89, complete genome.	Gammaproteobacteria	HypA protein	ABE08541	Yes	100
#input_seq:	NODE_36_length_49626_cov_18.615103_pilon_15 # 18304 # 18666 # 1 # ID=36_15;partial=00;start_type=ATG;rbs_motif=None;rbs_spacer=None;gc_cont=0.540
#matched_seq:	13145	CP000034	Shigella dysenteriae Sd197, complete genome.	Gammaproteobacteria	conserved hypothetical protein	ABB60818	Yes	100
#input_seq:	NODE_72_length_19284_cov_19.076056_pilon_17 # 18665 # 18949 # 1 # ID=72_17;partial=00;start_type=ATG;rbs_motif=GGA/GAG/AGG;rbs_spacer=11-12bp;gc_cont=0.516
#matched_seq:	13146	CP000036	Shigella boydii Sb227, complete genome.	Gammaproteobacteria	conserved hypothetical protein	ABB66191	Yes	100
[truncated: 362 more rows]

## Sheet: PlasmidFinder v.2.1 
ID Isolate 1143
plasmidfinder Results
Organism(s): Enterobacteriales
****************************************************************************************
Enterobacteriales
*********************************************************************************************************************************************
Plasmid Identity Query / Template length Contig Position in contig Note Accession number
*********************************************************************************************************************************************
IncFIB(AP001918) 97.65 682 / 682 NODE_76_length_4915_cov_14.813074 2241..2922 - AP001918
IncI1-I(Alpha) 99.3 142 / 142 NODE_40_length_34181_cov_16.462207 16847..16988 - AP005147
IncR 100 251 / 251 NODE_51_length_18220_cov_22.021942 9515..9765 - DQ449578
=============================================================================================================================================
Extended Output:
# IncFIB(AP001918)_AP001918
template:	CTGTTTATTCTTTTACTGTCCACAGGCAGAAGGCTTTCTGGAAAACGAAAATTCAGACAT
	||||||||||||||||||||||||||| | ||||||||||||||||||||||||||||||
query:	CTGTTTATTCTTTTACTGTCCACAGGCTGGAGGCTTTCTGGAAAACGAAAATTCAGACAT
template:	CAAAAAACTGTTCGGCGAGGTGGATAAGTCGTCCGGTGAGCTGGTGACACTGACACCAAA
	||||||||||||||||||||||||||||||||||||||||||||||||||||||||||||
query:	CAAAAAACTGTTCGGCGAGGTGGATAAGTCGTCCGGTGAGCTGGTGACACTGACACCAAA
template:	CAATAACAACACCGTACAACCTGTGGCGCTGATGCGTCTGGGCGTTTTTGTACCGACCCT
	||||||||||||||||||||||||||||||||||||||||||||| ||||||||||||||
query:	CAATAACAACACCGTACAACCTGTGGCGCTGATGCGTCTGGGCGTCTTTGTACCGACCCT
template:	TAAATCACTGAAGAACAGTAAAAAAAATACACTGTCACGTACTGATGCCACGGAAGAGCT
	||| ||||||||||||||||||||||||||||||||||| || |||||||||||||| ||
query:	TAAGTCACTGAAGAACAGTAAAAAAAATACACTGTCACGCACCGATGCCACGGAAGAACT
template:	GACTCGTCTTTCCCTGGCCCGTGCTGAGGGATTCGATAAGGTTGAGATCACCGGCCCCCG
	||| |||||||| ||||||||||| || ||||||||||||||||||||||||||||||||
query:	GACGCGTCTTTCTCTGGCCCGTGCAGAAGGATTCGATAAGGTTGAGATCACCGGCCCCCG
template:	CCTGGATATGGATAACGATTTCAAGACCTGGGTGGGGATCATTCATTCCTTTGCCCGCCA
	|||||||||||||||||||||||||||||||||||||||||||||||||||||||||||
query:	GCTGGATATGGATAACGATTTCAAGACCTGGGTGGGGATCATTCATTCCTTTGCCCGCCA
template:	TAACGTGATTGGTGACAAAGTTGAACTGCCTTTTGTTGAGTTTGCAAAACTGTGTGGTAT
	||||||||||||||||||||||||||||||||||||||||||||||||||||||||||||
query:	TAACGTGATTGGTGACAAAGTTGAACTGCCTTTTGTTGAGTTTGCAAAACTGTGTGGTAT
template:	ACCTTCAAGCCAGTCATCCCGCAGGCTGCGTGAGCGCATCAGCCCTTCCCTGAAGCGCAT
	||||||||||||||||||||||||||||||||||||||||||||||||||||||||||||
query:	ACCTTCAAGCCAGTCATCCCGCAGGCTGCGTGAGCGCATCAGCCCTTCCCTGAAGCGCAT
template:	TGCCGGTACCGTGATCTCGTTTTCCCGTACCGATGAGAAGCACACCCGGGAATACATCAC
	||||||||||||||||||||||||||||||||||||||||||||||||||||||||||||
query:	TGCCGGTACCGTGATCTCGTTTTCCCGTACCGATGAGAAGCACACCCGGGAATACATCAC
template:	CCATCTGGTACAGTCAGCCTACTACGATACTGAGCGGGATATTGTTCAGTTACAGGCTGA
	||||||||||||||||||||||||||||||||| ||||||||||||||||||||||||||
query:	CCATCTGGTACAGTCAGCCTACTACGATACTGAACGGGATATTGTTCAGTTACAGGCTGA
template:	TCCCCGTCTGTTTGAACTGTACCAGTTTGACAGAAAAGTCCTTCTCCAGCTTAAGGCGAT
	|||||| ||||||||||||||||||||||||||||| |||||||| ||||||||||||||
query:	TCCCCGCCTGTTTGAACTGTACCAGTTTGACAGAAAGGTCCTTCTTCAGCTTAAGGCGAT
template:	TAATGCCCTGAAGCGACGGGAG
	||||||||||||||||||||||
query:	TAATGCCCTGAAGCGACGGGAG
# IncI1-I(Alpha)_AP005147
template:	CGAAAGCCGGACGGCAGAATGCGCCATAAGGCATTCAGGAGAGATGGCATGTACGGGCAG
	|||||| |||||||||||||||||||||||||||||||||||||||||||||||||||||
query:	CGAAAGTCGGACGGCAGAATGCGCCATAAGGCATTCAGGAGAGATGGCATGTACGGGCAG
template:	TAAGTCAGAAGACTGAAGATGTTCCGGAAGCCATAAAAGGAAAACCCCCACTATCTTTCT
	||||||||||||||||||||||||||||||||||||||||||||||||||||||||||||
query:	TAAGTCAGAAGACTGAAGATGTTCCGGAAGCCATAAAAGGAAAACCCCCACTATCTTTCT
template:	TACGAACTTGGCGGAACGACGA
	||||||||||||||||||||||
query:	TACGAACTTGGCGGAACGACGA
# IncR_DQ449578
template:	TCGCTTCATTCCTGCTTCAGCCAGCCACGGACGTTTAACTTCTTCAAACTCACCTTCTTT
	||||||||||||||||||||||||||||||||||||||||||||||||||||||||||||
query:	TCGCTTCATTCCTGCTTCAGCCAGCCACGGACGTTTAACTTCTTCAAACTCACCTTCTTT
template:	TGGATAAAAGGTAACCGTTGATTCGCCCAGAGCATTTACCCCAGCCTTCACATCACGACT
	||||||||||||||||||||||||||||||||||||||||||||||||||||||||||||
query:	TGGATAAAAGGTAACCGTTGATTCGCCCAGAGCATTTACCCCAGCCTTCACATCACGACT
template:	GGCGACAGACGTAGCGACATTGAAGTATTTGACGTAATCGGAAACGCTGATTTTGAAGAG
	||||||||||||||||||||||||||||||||||||||||||||||||||||||||||||
query:	GGCGACAGACGTAGCGACATTGAAGTATTTGACGTAATCGGAAACGCTGATTTTGAAGAG
template:	CGGCAATACGTCAGAGTCATCTTCCTGGCTGTCATTAAAATAGGCCTGCATGAGGCATAA
	||||||||||||||||||||||||||||||||||||||||||||||||||||||||||||
query:	CGGCAATACGTCAGAGTCATCTTCCTGGCTGTCATTAAAATAGGCCTGCATGAGGCATAA
template:	CCACAGCACAC
	|||||||||||
query:	CCACAGCACAC
ID Isolate 1144
plasmidfinder Results
Organism(s): Enterobacteriales
****************************************************************************************
Enterobacteriales
***************************************************************************************************************************************************
Plasmid Identity Query / Template length Contig Position in contig Note Accession number
***************************************************************************************************************************************************
Col(pHAD28) 100 131 / 131 NODE_148_length_3198_cov_65.716053_pilon 1428..1558 - KU674895
IncFIB(AP001918) 98.39 682 / 682 NODE_140_length_3818_cov_9.716879_pilon 1283..1964 - AP001918
IncFII 100 261 / 261 NODE_92_length_11210_cov_10.642155_pilon 1179..1439 - AY458016
IncFII(pHN7A8) 100 260 / 260 NODE_155_length_2891_cov_14.970695_pilon 1179..1438 - JN232517
IncI1-I(Alpha) 99.3 142 / 142 NODE_19_length_75359_cov_15.236269_pilon 8888..9029 - AP005147
===================================================================================================================================================
Extended Output:
# Col(pHAD28)_KU674895
template:	CTCAGTTCCGCGAAGGCAGTTCGCTCCTGGATGGACTGTATGCACGAACCCCCCGTTCAG
	||||||||||||||||||||||||||||||||||||||||||||||||||||||||||||
query:	CTCAGTTCCGCGAAGGCAGTTCGCTCCTGGATGGACTGTATGCACGAACCCCCCGTTCAG
template:	TCCGACTGCTGCGCCTTATCCGGTAACTATCATCTTGAGTCCAACCCGGAAAGACACGAC
	||||||||||||||||||||||||||||||||||||||||||||||||||||||||||||
query:	TCCGACTGCTGCGCCTTATCCGGTAACTATCATCTTGAGTCCAACCCGGAAAGACACGAC
template:	TTATCGCCACT
	|||||||||||
query:	TTATCGCCACT
# IncFIB(AP001918)_AP001918
template:	CTGTTTATTCTTTTACTGTCCACAGGCAGAAGGCTTTCTGGAAAACGAAAATTCAGACAT
	||||||||||||||||||||||||||| | ||||||||||||||||||||||||||||||
query:	CTGTTTATTCTTTTACTGTCCACAGGCTGGAGGCTTTCTGGAAAACGAAAATTCAGACAT
template:	CAAAAAACTGTTCGGCGAGGTGGATAAGTCGTCCGGTGAGCTGGTGACACTGACACCAAA
	|||||||||||||||||||||||||||||| |||||||||||||||||||||||||||||
query:	CAAAAAACTGTTCGGCGAGGTGGATAAGTCCTCCGGTGAGCTGGTGACACTGACACCAAA
template:	CAATAACAACACCGTACAACCTGTGGCGCTGATGCGTCTGGGCGTTTTTGTACCGACCCT
	||||||||||||||||||||||||||||||||||||||||||||||||||||||||||||
query:	CAATAACAACACCGTACAACCTGTGGCGCTGATGCGTCTGGGCGTTTTTGTACCGACCCT
template:	TAAATCACTGAAGAACAGTAAAAAAAATACACTGTCACGTACTGATGCCACGGAAGAGCT
	||||||||||||||||||||||||||||||||||||||||||||||||||||||||||||
query:	TAAATCACTGAAGAACAGTAAAAAAAATACACTGTCACGTACTGATGCCACGGAAGAGCT
template:	GACTCGTCTTTCCCTGGCCCGTGCTGAGGGATTCGATAAGGTTGAGATCACCGGCCCCCG
	||| ||||||||||||||||||||||||||||||||||||||||||||||||||||||||
query:	GACACGTCTTTCCCTGGCCCGTGCTGAGGGATTCGATAAGGTTGAGATCACCGGCCCCCG
template:	CCTGGATATGGATAACGATTTCAAGACCTGGGTGGGGATCATTCATTCCTTTGCCCGCCA
	||||||||||||||| ||||||||||||||||||||||||||||||||||||||||||||
query:	CCTGGATATGGATAATGATTTCAAGACCTGGGTGGGGATCATTCATTCCTTTGCCCGCCA
template:	TAACGTGATTGGTGACAAAGTTGAACTGCCTTTTGTTGAGTTTGCAAAACTGTGTGGTAT
	||||||||||||||||||||||||||||||||||||||||||||||||||||||||||||
query:	TAACGTGATTGGTGACAAAGTTGAACTGCCTTTTGTTGAGTTTGCAAAACTGTGTGGTAT
template:	ACCTTCAAGCCAGTCATCCCGCAGGCTGCGTGAGCGCATCAGCCCTTCCCTGAAGCGCAT
	||||||||||||||||||||||||||||||||||||||||||||||||||||||||||||
query:	ACCTTCAAGCCAGTCATCCCGCAGGCTGCGTGAGCGCATCAGCCCTTCCCTGAAGCGCAT
template:	TGCCGGTACCGTGATCTCGTTTTCCCGTACCGATGAGAAGCACACCCGGGAATACATCAC
	||||||||||||||| |||||||||||||||||||||||||||||||||||||| |||||
query:	TGCCGGTACCGTGATTTCGTTTTCCCGTACCGATGAGAAGCACACCCGGGAATATATCAC
template:	CCATCTGGTACAGTCAGCCTACTACGATACTGAGCGGGATATTGTTCAGTTACAGGCTGA
	|||||||||||||||||| |||||||||||||||||||||||||| ||||||||||| ||
query:	CCATCTGGTACAGTCAGCTTACTACGATACTGAGCGGGATATTGTGCAGTTACAGGCCGA
template:	TCCCCGTCTGTTTGAACTGTACCAGTTTGACAGAAAAGTCCTTCTCCAGCTTAAGGCGAT
	|||||| |||||||||||||||||||||||||||||||||||||||||||||||||||||
query:	TCCCCGCCTGTTTGAACTGTACCAGTTTGACAGAAAAGTCCTTCTCCAGCTTAAGGCGAT
template:	TAATGCCCTGAAGCGACGGGAG
	||||||||||||||||||||||
query:	TAATGCCCTGAAGCGACGGGAG
# IncFII_AY458016
template:	CACACCATCCTGCACTTACAATGCGCAGAAGGAGCGAGCACAGAAAGAAGTCTTGAACTT
	||||||||||||||||||||||||||||||||||||||||||||||||||||||||||||
query:	CACACCATCCTGCACTTACAATGCGCAGAAGGAGCGAGCACAGAAAGAAGTCTTGAACTT
template:	TTCCGGGCATATAACTATACTCCCCGCATAGCTGAATTGTTGGCTATACGGTTTAAGTGG
	||||||||||||||||||||||||||||||||||||||||||||||||||||||||||||
query:	TTCCGGGCATATAACTATACTCCCCGCATAGCTGAATTGTTGGCTATACGGTTTAAGTGG
template:	GCCCCGGTAATCTTTTCGTACTCGCCAAAGTTGAAGAAGATTATCGGGGTTTTTGCTTTT
	||||||||||||||||||||||||||||||||||||||||||||||||||||||||||||
query:	GCCCCGGTAATCTTTTCGTACTCGCCAAAGTTGAAGAAGATTATCGGGGTTTTTGCTTTT
template:	CTGGCTCCTGTAAATCCACATCAGAACCAGTTCCTTGCCACCTTACGGCGTGGCCAGCCA
	||||||||||||||||||||||||||||||||||||||||||||||||||||||||||||
query:	CTGGCTCCTGTAAATCCACATCAGAACCAGTTCCTTGCCACCTTACGGCGTGGCCAGCCA
template:	CAAAATTCCTTAAACGATCAG
	|||||||||||||||||||||
query:	CAAAATTCCTTAAACGATCAG
# IncFII(pHN7A8)_JN232517
template:	CACACCATCCTGCACTTATGTTGCACAGAAGGAGTGAGCACAGAAAGAAGTCTTGAACTT
	||||||||||||||||||||||||||||||||||||||||||||||||||||||||||||
query:	CACACCATCCTGCACTTATGTTGCACAGAAGGAGTGAGCACAGAAAGAAGTCTTGAACTT
template:	TTCCGGGCATATAACTATACTCCCCGCATAGAGCAACAGCTTCTATGCAGTTTCTTGTTA
	||||||||||||||||||||||||||||||||||||||||||||||||||||||||||||
query:	TTCCGGGCATATAACTATACTCCCCGCATAGAGCAACAGCTTCTATGCAGTTTCTTGTTA
template:	GCCCCGGTAATCTTTCTGACTCGCCAAAGTTAAAGAAGATTATCGGGGTTTTCGCTTTTC
	||||||||||||||||||||||||||||||||||||||||||||||||||||||||||||
query:	GCCCCGGTAATCTTTCTGACTCGCCAAAGTTAAAGAAGATTATCGGGGTTTTCGCTTTTC
template:	TGGCTCCTGTACATCCACATCAGAACCAGTTCCCTGCCACCTTATGGCGTGGCCAGCCAC
	||||||||||||||||||||||||||||||||||||||||||||||||||||||||||||
query:	TGGCTCCTGTACATCCACATCAGAACCAGTTCCCTGCCACCTTATGGCGTGGCCAGCCAC
template:	AAAATTCCTTAAACGATCAG
	||||||||||||||||||||
query:	AAAATTCCTTAAACGATCAG
# IncI1-I(Alpha)_AP005147
template:	CGAAAGCCGGACGGCAGAATGCGCCATAAGGCATTCAGGAGAGATGGCATGTACGGGCAG
	|||||||||||||||||||||||||||||||||||||||||||||||||||||||| |||
query:	CGAAAGCCGGACGGCAGAATGCGCCATAAGGCATTCAGGAGAGATGGCATGTACGGACAG
template:	TAAGTCAGAAGACTGAAGATGTTCCGGAAGCCATAAAAGGAAAACCCCCACTATCTTTCT
	||||||||||||||||||||||||||||||||||||||||||||||||||||||||||||
query:	TAAGTCAGAAGACTGAAGATGTTCCGGAAGCCATAAAAGGAAAACCCCCACTATCTTTCT
template:	TACGAACTTGGCGGAACGACGA
	||||||||||||||||||||||
query:	TACGAACTTGGCGGAACGACGA

## Sheet: MobileElementFinder v.1.0
MobileElementFinder Results
Sample name:	1143
Date:	2022-02-10_00:38
MGEfinder version:	1.0.3
MGEdb version:	1.0.2
Displaying: 10 of 194 mobile elements
Contig	Plasmid	#MGEs	Resistance	Virulence
NODE_73_length_6632_cov_15.592...		0	tet(B)
NODE_98_length_1341_cov_13.448...		0	blaCTX-M-8
NODE_64_length_9993_cov_11.245...		0	tet(M), aadA1, ...
NODE_51_length_18220_cov_22.02...	IncR	1	aph(3'')-Ib, aph(3'')-Ib, ...
NODE_92_length_2177_cov_12.611...		0	aac(3)-IId
NODE_13_length_130584_cov_24.2...		0	mdf(A)
NODE_33_length_45219_cov_13.87...	IncFIC(FII)	1	floR	traT
NODE_62_length_10901_cov_21.62...		3	blaTEM-1B
NODE_5_length_194304_cov_26.27...		0		terC
NODE_65_length_9879_cov_24.663...		0		astA
NODE_40_length_34181_cov_16.46...	IncI1	0		cia
NODE_32_length_45704_cov_24.08...		0		gad
NODE_3_length_211032_cov_26.69...		0		chuA
NODE_27_length_60218_cov_25.21...		0		ompT
NODE_11_length_141029_cov_27.0...		0		terC
NODE_76_length_4915_cov_14.813...	IncFIB(AP001918)	0
NODE_29_length_50441_cov_28.06...		1
NODE_37_length_37218_cov_26.64...		1
NODE_60_length_12766_cov_12.64...		1
NODE_61_length_12279_cov_33.77...		1
NODE_103_length_1057_cov_70.88...		1
Download result Download MGE sequences
Contig: NODE_73_length_6632_cov_15.592467
Resistance results
Gene name	Phenotype	Accession	Position in contig	Coverage	Identity
tet(B)	tetracycline, minocycline, doxycycline	AF326777	3801-5006	1	1
Contig: NODE_98_length_1341_cov_13.448105
Resistance results
Gene name	Phenotype	Accession	Position in contig	Coverage	Identity
blaCTX-M-8	cefotaxime, ceftazidime, piperacillin, aztreonam, ampicillin, cefepime, ticarcillin, ceftriaxone, amoxicillin	AF189721	1103-228	1	1
Contig: NODE_64_length_9993_cov_11.245794
Resistance results
Gene name	Phenotype	Accession	Position in contig	Coverage	Identity
tet(M)	tetracycline, minocycline, doxycycline	X04388	2892-973	1	0.961458
aadA1	spectinomycin, streptomycin	JQ414041	4820-5611	1	0.992424
dfrA12	trimethoprim	AM040708	8424-8921	1	1
aadA2	spectinomycin, streptomycin	JQ364967	7225-8016	1	1
cmlA1	chloramphenicol	M64556	5704-6963	1	0.999206
Contig: NODE_51_length_18220_cov_22.021942
Plasmid results
Plasmid name	Database	Accession	Position in contig	Coverage	Identity
IncR	Enterobacteriaceae	DQ449578	9515-9765	1	1
Resistance results
Gene name	Phenotype	Accession	Position in contig	Coverage	Identity
aph(3'')-Ib	streptomycin	AF024602	2291-3093	0.998756	1
aph(3'')-Ib	streptomycin	AF321550	2290-3093	1	0.998756
aph(3'')-Ib	streptomycin	AF313472	2290-3093	1	0.998756
aph(3'')-Ib	streptomycin	AF321551	2290-3093	1	0.998756
aph(6)-Id	streptomycin	M28829	3093-3929	1	0.998805
IS1133
Family	IS3
Group	IS3
Type	Insertion sequence
Reference db	isfinder
Accession	Z12167
Position in contig	990-2221
Strand	forward
Read depth	22.02
Alignment coverage	100%; 1232 / 1232
Sequence identity	0.9992
Num Substitutions	1
E-value	0
Show MGE alignment
Contig: NODE_92_length_2177_cov_12.611220
Resistance results
Gene name	Phenotype	Accession	Position in contig	Coverage	Identity
aac(3)-IId	netilmicin, dibekacin, apramycin, sisomicin, tobramycin, gentamicin	EU022314	1155-2015	1	0.998839
Contig: NODE_13_length_130584_cov_24.254053
Resistance results
Gene name	Phenotype	Accession	Position in contig	Coverage	Identity
mdf(A)	unknown macrolide, unknown tetracycline, unknown quinolone, unknown rifamycin, unknown amphenicol, unknown aminoglycoside	Y08743	37033-38265	1	0.985401
Contig: NODE_33_length_45219_cov_13.878559
Plasmid results
Plasmid name	Database	Accession	Position in contig	Coverage	Identity
IncFIC(FII)	Enterobacteriaceae	AP001918	12277-12773	0.994	0.94
Resistance results
Gene name	Phenotype	Accession	Position in contig	Coverage	Identity
floR	florfenicol, chloramphenicol	AF118107	4500-5713	0.999177	0.980231
Virulence results
Gene name	VirulenceFinder db	Protien function	Accession	Position in contig	Coverage	Identity
traT	Escherichia coli	Outer membrane protein complement resistance	AAJW02000025	23136-23912	1	1
ISVsa3
Synonyms	ISVs3
Family	IS91
Type	Insertion sequence
Reference db	isfinder
Accession	AJ289135
Position in contig	2405-3381
Strand	reverse
Read depth	13.88
Alignment coverage	100%; 977 / 977
Sequence identity	1
Num Substitutions	0
E-value	0
Show MGE alignment
Contig: NODE_62_length_10901_cov_21.623074
Tn2
Family	None
Type	Unit transposon
Reference db	tn_registry
Accession	HM749967.1
Position in contig	3481-8430
Strand	forward
Read depth	21.62
Alignment coverage	100%; 4950 / 4950
Sequence identity	0.9982
Num Substitutions	9
E-value	0
ResFinder results
Gene name	Phenotype	Accession	Position in contig	Coverage	Identity
blaTEM-1B	piperacillin, ampicillin, cephalothin, ticarcillin, amoxicillin	AY458016	7423-8283	1	1
Show MGE alignment
IS903
Synonyms	IS602,IS903R,IS903L
Family	IS5
Group	IS903
Type	Insertion sequence
Reference db	isfinder
Accession	J01839
Position in contig	827-1883
Strand	forward
Read depth	21.62
Alignment coverage	100%; 1057 / 1057
Sequence identity	0.9489
Num Substitutions	54
E-value	0
Show MGE alignment
cn_2654_IS903
Family	IS5
Group	IS903
Type	Composite transposon
Reference db	isfinder
Accession	J01839
Position in contig	826-3480
Strand	forward
Read depth	21.62
Prediction	Putative MGE
Alignment coverage of flanking MGEs	1
Sequence identity of flanking MGEs	0.9489
Num Substitutions in flanking MGEs	54
E-value	0
Show MGE alignment
Contig: NODE_5_length_194304_cov_26.275944
Virulence results
Gene name	VirulenceFinder db	Protien function	Accession	Position in contig	Coverage	Identity
terC	Escherichia coli	Tellurium ion resistance protein	CP007491	175066-175779	1	0.9916
Contig: NODE_65_length_9879_cov_24.663966
Virulence results
Gene name	VirulenceFinder db	Protien function	Accession	Position in contig	Coverage	Identity
astA	Escherichia coli	EAST-1 heat-stable toxin	AF161000	2789-2905	1	0.9915
Contig: NODE_40_length_34181_cov_16.462207
Plasmid results
Plasmid name	Database	Accession	Position in contig	Coverage	Identity
IncI1	Enterobacteriaceae	AP005147	16847-16988	1	0.993
Virulence results
Gene name	VirulenceFinder db	Protien function	Accession	Position in contig	Coverage	Identity
cia	Escherichia coli	Colicin ia	QMGM01000002	25211-25357	1	0.9932
Contig: NODE_32_length_45704_cov_24.087939
Virulence results
Gene name	VirulenceFinder db	Protien function	Accession	Position in contig	Coverage	Identity
gad	Escherichia coli	Glutamate decarboxylase	CP000802	24705-26105	1	0.9936
Contig: NODE_3_length_211032_cov_26.699111
Virulence results
Gene name	VirulenceFinder db	Protien function	Accession	Position in contig	Coverage	Identity
chuA	Escherichia coli	Outer membrane hemin receptor	UCXO01000009	17118-19100	1	0.9985
Contig: NODE_27_length_60218_cov_25.212345
Virulence results
Gene name	VirulenceFinder db	Protien function	Accession	Position in contig	Coverage	Identity
ompT	Escherichia coli	Outer membrane protease (protein protease 7)	NZ_NLJW01000030	50407-51360	1	0.9979
Contig: NODE_11_length_141029_cov_27.038289
Virulence results
Gene name	VirulenceFinder db	Protien function	Accession	Position in contig	Coverage	Identity
terC	Escherichia coli	Tellurium ion resistance protein	MG591698	126304-127262	0.9928	0.9906
Contig: NODE_76_length_4915_cov_14.813074
Plasmid results
Plasmid name	Database	Accession	Position in contig	Coverage	Identity
IncFIB(AP001918)	Enterobacteriaceae	AP001918	2241-2922	1	0.9765
Contig: NODE_29_length_50441_cov_28.063203
MITEEc1
Family	IS630
Type	Miniature Inverted Repeat
Reference db	isfinder
Accession	U00096
Position in contig	4211-4333
Strand	reverse
Read depth	28.06
Alignment coverage	100%; 123 / 123
Sequence identity	1
Num Substitutions	0
E-value	3.71876e-57
Show MGE alignment
Contig: NODE_37_length_37218_cov_26.646033
ISEc30
Family	IS1
Type	Insertion sequence
Reference db	isfinder
Accession	NC_011603
Position in contig	1214-1978
Strand	forward
Read depth	26.65
Alignment coverage	99.87%; 765 / 766
Sequence identity	0.9674
Num Substitutions	24
E-value	0
Show MGE alignment
Contig: NODE_60_length_12766_cov_12.641586
IS629
Family	IS3
Group	IS51
Type	Insertion sequence
Reference db	isfinder
Accession	X51586
Position in contig	11330-12639
Strand	forward
Read depth	12.64
Alignment coverage	100%; 1310 / 1310
Sequence identity	0.9534
Num Substitutions	61
E-value	0
Show MGE alignment
Contig: NODE_61_length_12279_cov_33.770655
IS30
Synonyms	IS121
Family	IS30
Type	Insertion sequence
Reference db	isfinder
Accession	X00792
Position in contig	3344-4564
Strand	forward
Read depth	33.77
Alignment coverage	100%; 1221 / 1221
Sequence identity	0.9959
Num Substitutions	5
E-value	0
Show MGE alignment
Contig: NODE_103_length_1057_cov_70.888172
IS102
Family	IS5
Group	IS903
Type	Insertion sequence
Reference db	isfinder
Accession	J01728
Position in contig	1-1056
Strand	forward
Read depth	70.89
Alignment coverage	99.72%; 1056 / 1057
Sequence identity	0.949
Num Substitutions	51
E-value	0
Show MGE alignment
MobileElementFinder Results
Sample name:	1144
Date:	2022-02-10_00:40
MGEfinder version:	1.0.3
MGEdb version:	1.0.2
Displaying: 24 of 173 mobile elements
Contig	Plasmid	#MGEs	Resistance	Virulence
NODE_119_length_6247_cov_15.56...		0	tet(B)
NODE_3_length_138791_cov_18.82...		0	mdf(A)
NODE_156_length_2750_cov_11.86...		0	fosA3
NODE_152_length_3017_cov_19.60...		0	blaTEM-214, blaTEM-206, ...
NODE_166_length_2203_cov_14.08...		0	dfrA1
NODE_79_length_15775_cov_10.64...		0	sitABCD	iucC, sitA, ...
NODE_113_length_6779_cov_21.81...		1	aph(3')-IIa
NODE_129_length_4855_cov_15.04...		0	sul3
NODE_148_length_3198_cov_65.71...	Col440I	0	qnrB19
NODE_127_length_5144_cov_8.172...		0		cvaC, mchF
NODE_74_length_17489_cov_9.261...		0		iroN, iss
NODE_101_length_9388_cov_74.82...		0		cea
NODE_197_length_1062_cov_10.33...		0		hlyF
NODE_25_length_66119_cov_18.29...		0		terC
NODE_57_length_30616_cov_18.98...		2		capU
NODE_121_length_5981_cov_14.11...		0		cia
NODE_14_length_88741_cov_18.60...		0		terC
NODE_123_length_5885_cov_14.60...		0		traT, traT
NODE_171_length_2093_cov_7.065...		0		ompT
NODE_29_length_58060_cov_17.12...		0		irp2, fyuA
NODE_84_length_14236_cov_10.55...		1		etsC, etsC
NODE_162_length_2339_cov_57.71...	Col440I	0
NODE_92_length_11210_cov_10.64...	IncFII	0
NODE_155_length_2891_cov_14.97...	IncFII(pHN7A8)	0
NODE_19_length_75359_cov_15.23...	IncI1	0
NODE_140_length_3818_cov_9.716...	IncFIB(AP001918)	0
NODE_4_length_130578_cov_19.05...		1
NODE_5_length_119659_cov_19.16...		1
NODE_10_length_93758_cov_19.22...		1
NODE_21_length_73687_cov_19.22...		1
NODE_23_length_70331_cov_18.78...		1
NODE_28_length_58634_cov_19.62...		1
NODE_31_length_53968_cov_16.18...		1
NODE_39_length_45191_cov_18.48...		1
NODE_50_length_35620_cov_18.53...		2
NODE_69_length_21372_cov_15.64...		1
NODE_75_length_17325_cov_20.09...		1
NODE_78_length_16696_cov_19.70...		1
NODE_82_length_14876_cov_17.75...		1
NODE_107_length_7818_cov_10.09...		1
NODE_114_length_6747_cov_20.32...		1
NODE_135_length_4194_cov_15.03...		1
NODE_189_length_1428_cov_81.81...		1
NODE_191_length_1312_cov_120.3...		1
NODE_194_length_1199_cov_71.72...		1
Download result Download MGE sequences
Contig: NODE_119_length_6247_cov_15.568301_pilon
Resistance results
Gene name	Phenotype	Accession	Position in contig	Coverage	Identity
tet(B)	minocycline, tetracycline, doxycycline	AF326777	1962-757	1	1
Contig: NODE_3_length_138791_cov_18.823090_pilon
Resistance results
Gene name	Phenotype	Accession	Position in contig	Coverage	Identity
mdf(A)	unknown macrolide, unknown amphenicol, unknown quinolone, unknown aminoglycoside, unknown rifamycin, unknown tetracycline	Y08743	42570-43802	1	0.999189
Contig: NODE_156_length_2750_cov_11.864278_pilon
Resistance results
Gene name	Phenotype	Accession	Position in contig	Coverage	Identity
fosA3	fosfomycin	AB522970	449-865	1	1
Contig: NODE_152_length_3017_cov_19.607266_pilon
Resistance results
Gene name	Phenotype	Accession	Position in contig	Coverage	Identity
blaTEM-214	unknown beta-lactam	KP050491	2152-2897	0.866434	0.99866
blaTEM-206	piperacillin, ticarcillin, cephalothin, amoxicillin, ampicillin	KC783461	2152-2897	0.866434	0.99866
blaTEM-1B	piperacillin, ticarcillin, cephalothin, amoxicillin, ampicillin	AY458016	2152-2897	0.866434	0.99866
blaCTX-M-55	piperacillin, ticarcillin, aztreonam, cefepime, ceftazidime, cefotaxime, ceftriaxone, amoxicillin, ampicillin	DQ810789	1370-495	1	1
blaTEM-141	piperacillin, ticarcillin, cephalothin, amoxicillin, ampicillin	AY956335	2152-2897	0.866434	0.99866
Contig: NODE_166_length_2203_cov_14.086705_pilon
Resistance results
Gene name	Phenotype	Accession	Position in contig	Coverage	Identity
dfrA1	trimethoprim	EU089668	1854-2203	0.738397	1
Contig: NODE_79_length_15775_cov_10.647942_pilon
Resistance results
Gene name	Phenotype	Accession	Position in contig	Coverage	Identity
sitABCD	hydrogen peroxide	AY598030	11900-15349	0.997398	0.995953
Virulence results
Gene name	VirulenceFinder db	Protien function	Accession	Position in contig	Coverage	Identity
iucC	Escherichia coli	Aerobactin synthetase	CBTO010000002	4154-5896	1	1
sitA	Escherichia coli	Iron transport protein	CYBK01000044	14435-15349	1	1
iutA	Escherichia coli	Ferric aerobactin receptor	LN831046	2798-597	1	1
Contig: NODE_113_length_6779_cov_21.817949_pilon
Resistance results
Gene name	Phenotype	Accession	Position in contig	Coverage	Identity
aph(3')-IIa	kanamycin, neomycin	V00618	4920-5714	1	1
IS26
Synonyms	IS160,IS26L,IS26R,IS6,IS140,IS46
Family	IS6
Type	Insertion sequence
Reference db	isfinder
Accession	X00011
Position in contig	5958-6777
Strand	forward
Read depth	21.82
Alignment coverage	100%; 820 / 820
Sequence identity	1
Num Substitutions	0
E-value	0
Show MGE alignment
Contig: NODE_129_length_4855_cov_15.049492_pilon
Resistance results
Gene name	Phenotype	Accession	Position in contig	Coverage	Identity
sul3	sulfamethoxazole	AJ459418	1918-2709	1	1
Contig: NODE_148_length_3198_cov_65.716053_pilon
Plasmid results
Plasmid name	Database	Accession	Position in contig	Coverage	Identity
Col440I	Enterobacteriaceae	CP023920.1	1406-1519	1	0.9123
Resistance results
Gene name	Phenotype	Accession	Position in contig	Coverage	Identity
qnrB19	ciprofloxacin	EU432277	258-902	1	1
Contig: NODE_127_length_5144_cov_8.172812_pilon
Virulence results
Gene name	VirulenceFinder db	Protien function	Accession	Position in contig	Coverage	Identity
cvaC	Escherichia coli	Microcin C	X57525	3703-4014	1	1
mchF	Escherichia coli	ABC transporter protein MchF	CP002089	1437-3533	1	1
Contig: NODE_74_length_17489_cov_9.261188_pilon
Virulence results
Gene name	VirulenceFinder db	Protien function	Accession	Position in contig	Coverage	Identity
iroN	Escherichia coli	Enterobactin siderophore receptor protein	AF449498	3880-6057	1	1
iss	Escherichia coli	Increased serum survival	DQ381420	16536-16844	1	1
Contig: NODE_101_length_9388_cov_74.821618_pilon
Virulence results
Gene name	VirulenceFinder db	Protien function	Accession	Position in contig	Coverage	Identity
cea	Escherichia coli	Colicin E1	LAUC01000234	2502-934	1	1
Contig: NODE_197_length_1062_cov_10.334759_pilon
Virulence results
Gene name	VirulenceFinder db	Protien function	Accession	Position in contig	Coverage	Identity
hlyF	Escherichia coli	Hemolysin F	NC_011964	1-836	0.9609	0.9988
Contig: NODE_25_length_66119_cov_18.294733_pilon
Virulence results
Gene name	VirulenceFinder db	Protien function	Accession	Position in contig	Coverage	Identity
terC	Escherichia coli	Tellurium ion resistance protein	MG591698	13252-14217	1	0.999
Contig: NODE_57_length_30616_cov_18.982157_pilon
Virulence results
Gene name	VirulenceFinder db	Protien function	Accession	Position in contig	Coverage	Identity
capU	Escherichia coli	Hexosyltransferase homolog	CP003034	28388-29476	1	1
ISSfl10
Family	IS3
Group	IS3
Type	Insertion sequence
Reference db	isfinder
Accession	NC_004741
Position in contig	25047-26307
Strand	reverse
Read depth	18.98
Alignment coverage	99.84%; 1261 / 1237
Sequence identity	0.9895
Num Substitutions	10
E-value	0
Show MGE alignment
IS5
Family	IS5
Group	IS5
Type	Insertion sequence
Reference db	isfinder
Accession	J01735
Position in contig	13180-14374
Strand	reverse
Read depth	18.98
Alignment coverage	100%; 1195 / 1195
Sequence identity	0.9958
Num Substitutions	5
E-value	0
Show MGE alignment
Contig: NODE_121_length_5981_cov_14.117014_pilon
Virulence results
Gene name	VirulenceFinder db	Protien function	Accession	Position in contig	Coverage	Identity
cia	Escherichia coli	Colicin ia	UCWM01000120	1134-610	0.9943	0.9905
Contig: NODE_14_length_88741_cov_18.600176_pilon
Virulence results
Gene name	VirulenceFinder db	Protien function	Accession	Position in contig	Coverage	Identity
terC	Escherichia coli	Tellurium ion resistance protein	CP007491	24084-24797	1	1
Contig: NODE_123_length_5885_cov_14.605245_pilon
Virulence results
Gene name	VirulenceFinder db	Protien function	Accession	Position in contig	Coverage	Identity
traT	Escherichia coli	Outer membrane protein complement resistance	AIGY01000005	2452-2629	1	0.9888
traT	Escherichia coli	Outer membrane protein complement resistance	UEKA01000045	1916-2218	1	1
Contig: NODE_171_length_2093_cov_7.065615_pilon
Virulence results
Gene name	VirulenceFinder db	Protien function	Accession	Position in contig	Coverage	Identity
ompT	Escherichia coli	Outer membrane protease (protein protease 7)	LT985319	1747-794	1	0.999
Contig: NODE_29_length_58060_cov_17.129028_pilon
Virulence results
Gene name	VirulenceFinder db	Protien function	Accession	Position in contig	Coverage	Identity
irp2	Escherichia coli	High molecular weight protein 2 non-ribosomal peptide synthetase	NZ_QKQU01000026	28608-34715	1	1
fyuA	Escherichia coli	Siderophore receptor	ADTR01000532	47904-49925	1	1
Contig: NODE_84_length_14236_cov_10.550783_pilon
Virulence results
Gene name	VirulenceFinder db	Protien function	Accession	Position in contig	Coverage	Identity
etsC	Escherichia coli	Putative type I secretion outer membrane protein	DQ381420	6532-7902	1	1
etsC	Escherichia coli	Putative type I secretion outer membrane protein	KU664810	4794-5735	1	0.9989
IS629
Family	IS3
Group	IS51
Type	Insertion sequence
Reference db	isfinder
Accession	X51586
Position in contig	12458-13767
Strand	reverse
Read depth	10.55
Alignment coverage	100%; 1310 / 1310
Sequence identity	0.9779
Num Substitutions	29
E-value	0
Show MGE alignment
Contig: NODE_162_length_2339_cov_57.713834_pilon
Plasmid results
Plasmid name	Database	Accession	Position in contig	Coverage	Identity
Col440I	Enterobacteriaceae	CP023920.1	172-59	1	0.9474
Contig: NODE_92_length_11210_cov_10.642155_pilon
Plasmid results
Plasmid name	Database	Accession	Position in contig	Coverage	Identity
IncFII	Enterobacteriaceae	AY458016	1179-1439	1	1
Contig: NODE_155_length_2891_cov_14.970695_pilon
Plasmid results
Plasmid name	Database	Accession	Position in contig	Coverage	Identity
IncFII(pHN7A8)	Enterobacteriaceae	JN232517	1179-1438	1	1
Contig: NODE_19_length_75359_cov_15.236269_pilon
Plasmid results
Plasmid name	Database	Accession	Position in contig	Coverage	Identity
IncI1	Enterobacteriaceae	AP005147	8888-9029	1	0.993
Contig: NODE_140_length_3818_cov_9.716879_pilon
Plasmid results
Plasmid name	Database	Accession	Position in contig	Coverage	Identity
IncFIB(AP001918)	Enterobacteriaceae	AP001918	1283-1964	1	0.9839
Contig: NODE_4_length_130578_cov_19.057409_pilon
MITEEc1
Family	IS630
Type	Miniature Inverted Repeat
Reference db	isfinder
Accession	U00096
Position in contig	85984-86105
Strand	reverse
Read depth	19.06
Alignment coverage	99.19%; 122 / 123
Sequence identity	0.9426
Num Substitutions	7
E-value	1.63426e-44
Show MGE alignment
Contig: NODE_5_length_119659_cov_19.167336_pilon
MITEEc1
Family	IS630
Type	Miniature Inverted Repeat
Reference db	isfinder
Accession	U00096
Position in contig	78825-78947
Strand	forward
Read depth	19.17
Alignment coverage	100%; 123 / 123
Sequence identity	1
Num Substitutions	0
E-value	8.82378e-57
Show MGE alignment
Contig: NODE_10_length_93758_cov_19.229774_pilon
ISKpn8
Family	IS3
Group	IS150
Type	Insertion sequence
Reference db	isfinder
Accession	EF382672
Position in contig	24927-26369
Strand	reverse
Read depth	19.23
Alignment coverage	100%; 1443 / 1443
Sequence identity	0.9473
Num Substitutions	76
E-value	0
Show MGE alignment
Contig: NODE_21_length_73687_cov_19.225965_pilon
ISSfl8
Family	IS110
Group	IS1111
Type	Insertion sequence
Reference db	isfinder
Accession	AF326777
Position in contig	8453-9809
Strand	forward
Read depth	19.23
Alignment coverage	100%; 1357 / 1357
Sequence identity	1
Num Substitutions	0
E-value	0
Show MGE alignment
Contig: NODE_23_length_70331_cov_18.786679_pilon
MITEEc1
Family	IS630
Type	Miniature Inverted Repeat
Reference db	isfinder
Accession	U00096
Position in contig	32297-32417
Strand	forward
Read depth	18.79
Alignment coverage	98.37%; 121 / 123
Sequence identity	0.9917
Num Substitutions	1
E-value	3.12118e-54
Show MGE alignment
Contig: NODE_28_length_58634_cov_19.624797_pilon
IS609
Family	IS200/IS605
Group	IS605
Type	Insertion sequence
Reference db	isfinder
Accession	BA000007
Position in contig	34872-36619
Strand	forward
Read depth	19.62
Alignment coverage	100%; 1748 / 1748
Sequence identity	0.9771
Num Substitutions	40
E-value	0
Show MGE alignment
Contig: NODE_31_length_53968_cov_16.188109_pilon
MITEEc1
Family	IS630
Type	Miniature Inverted Repeat
Reference db	isfinder
Accession	U00096
Position in contig	11564-11686
Strand	forward
Read depth	16.19
Alignment coverage	100%; 123 / 123
Sequence identity	0.9593
Num Substitutions	5
E-value	8.67404e-49
Show MGE alignment
Contig: NODE_39_length_45191_cov_18.489326_pilon
IS3
Family	IS3
Group	IS3
Type	Insertion sequence
Reference db	isfinder
Accession	X02311
Position in contig	43648-44905
Strand	reverse
Read depth	18.49
Alignment coverage	100%; 1258 / 1258
Sequence identity	1
Num Substitutions	0
E-value	0
Show MGE alignment
Contig: NODE_50_length_35620_cov_18.531260_pilon
ISEc1
Synonyms	ISEc7,ISEc2,ISEc6,ISEc4,ISEc3
Family	ISAs1
Type	Insertion sequence
Reference db	isfinder
Accession	L02370
Position in contig	1331-2620
Strand	forward
Read depth	18.53
Alignment coverage	99.77%; 1290 / 1291
Sequence identity	0.9512
Num Substitutions	60
E-value	0
Show MGE alignment
cn_2244_ISEc1
Family	ISAs1
Type	Composite transposon
Reference db	isfinder
Accession	L02370
Position in contig	1330-3574
Strand	forward
Read depth	18.53
Prediction	Putative MGE
Alignment coverage of flanking MGEs	0.9977
Sequence identity of flanking MGEs	0.9512
Num Substitutions in flanking MGEs	60
E-value	0
Show MGE alignment
Contig: NODE_69_length_21372_cov_15.645517_pilon
ISEc1
Synonyms	ISEc7,ISEc2,ISEc6,ISEc4,ISEc3
Family	ISAs1
Type	Insertion sequence
Reference db	isfinder
Accession	L02370
Position in contig	12847-14126
Strand	forward
Read depth	15.65
Alignment coverage	99.15%; 1280 / 1291
Sequence identity	0.9664
Num Substitutions	43
E-value	0
Show MGE alignment
Contig: NODE_75_length_17325_cov_20.097802_pilon
ISKpn24
Family	IS66
Type	Insertion sequence
Reference db	isfinder
Accession	NC_014312
Position in contig	13822-16275
Strand	forward
Read depth	20.1
Alignment coverage	99.92%; 2454 / 2454
Sequence identity	0.9458
Num Substitutions	131
E-value	0
Show MGE alignment
Contig: NODE_78_length_16696_cov_19.706319_pilon
ISEc30
Family	IS1
Type	Insertion sequence
Reference db	isfinder
Accession	NC_011603
Position in contig	6055-6819
Strand	reverse
Read depth	19.71
Alignment coverage	99.87%; 765 / 766
Sequence identity	0.9661
Num Substitutions	25
E-value	0
Show MGE alignment
Contig: NODE_82_length_14876_cov_17.753475_pilon
ISEc5
Family	ISAs1
Type	Insertion sequence
Reference db	isfinder
Accession	L02372
Position in contig	12004-13294
Strand	reverse
Read depth	17.75
Alignment coverage	100%; 1291 / 1291
Sequence identity	0.9985
Num Substitutions	2
E-value	0
Show MGE alignment
Contig: NODE_107_length_7818_cov_10.092966_pilon
ISEc32
Family	IS110
Type	Insertion sequence
Reference db	isfinder
Accession	NC_011747
Position in contig	4617-5796
Strand	forward
Read depth	10.09
Alignment coverage	100%; 1180 / 1180
Sequence identity	1
Num Substitutions	0
E-value	0
Show MGE alignment
Contig: NODE_114_length_6747_cov_20.325529_pilon
ISEc38
Family	ISL3
Type	Insertion sequence
Reference db	isfinder
Accession	AJ303141
Position in contig	526-2246
Strand	reverse
Read depth	20.33
Alignment coverage	99.94%; 1721 / 1722
Sequence identity	0.9454
Num Substitutions	93
E-value	0
Show MGE alignment
Contig: NODE_135_length_4194_cov_15.037128_pilon
ISVsa3
Synonyms	ISVs3
Family	IS91
Type	Insertion sequence
Reference db	isfinder
Accession	AJ289135
Position in contig	1719-2695
Strand	reverse
Read depth	15.04
Alignment coverage	100%; 977 / 977
Sequence identity	0.999
Num Substitutions	1
E-value	0
Show MGE alignment
Contig: NODE_189_length_1428_cov_81.817064_pilon
IS4
Family	IS4
Group	IS4
Type	Insertion sequence
Reference db	isfinder
Accession	J01733
Position in contig	2-1427
Strand	reverse
Read depth	81.82
Alignment coverage	100%; 1426 / 1426
Sequence identity	0.9923
Num Substitutions	11
E-value	0
Show MGE alignment
Contig: NODE_191_length_1312_cov_120.318987_pilon
IS421
Synonyms	IS186
Family	IS4
Group	IS231
Type	Insertion sequence
Reference db	isfinder
Accession	Y07501
Position in contig	1-1310
Strand	forward
Read depth	120.32
Truncation description	5p truncation: 29 nt
Alignment coverage	97.62%; 1310 / 1342
Sequence identity	0.9977
Num Substitutions	0
E-value	0
Show MGE alignment
Contig: NODE_194_length_1199_cov_71.722948_pilon
ISKpn26
Family	IS5
Group	IS5
Type	Insertion sequence
Reference db	isfinder
Accession	NC_016845
Position in contig	4-1199
Strand	reverse
Read depth	71.72
Alignment coverage	100%; 1196 / 1196
Sequence identity	0.99
Num Substitutions	12
E-value	0
Show MGE alignment
